# Supplementary material for: Dataset of traumatic myiasis observed for three dominant screw worm species in North West Pakistan with first report of Wohlfahrtia magnifica (Schiner)
Source: Data Brief. 2016 Aug 3;8:1333–7. doi: 10.1016/j.dib.2016.07.053 (PMC4990641; doi:10.1016/j.dib.2016.07.053)
Supplement: Supplementary file 2 — Supplementary material [file mmc2.xlsx]

## Sheet: Chrysomaya_fulkpk.csv
Species	Latitude	Longitude	Location		Date	Survey Code	Host Body	Region of Infestation
crysomaya bezziana	33.5846	71.4334	Kohat Mustafa Bazaar		Aug-Nov 2012	Eid survey'	Goat	Under the hoof
crysomaya bezziana	33.5876	71.4316	Kohat Teera Bazaar		Aug-Nov 2012	Eid survey'	Cow	Below the tail
crysomaya bezziana	33.5419	71.4688	Kohat Tappi, Dhoda Road		Aug-Nov 2012	Eid survey'	Goat	On the back
crysomaya bezziana	33.5416	71.4623	Kohat Near Bannu Road		Aug-Nov2014	Eid survey2	Goat	Under the hoof
crysomaya bezziana	33.6043	71.2597	Kohat Ustarzai Payan		Aug-Nov2014	Eid survey2	Goat	In the ear
crysomaya bezziana	33.6061	71.2577	Kohat Ustarzai Payan		Aug-Nov2014	Eid survey2	Sheep	Beneath tail
crysomaya bezziana	33.6029	71.2627	Kohat Ustarzai Payan		Aug-Nov2014	Eid survey2	Goat	On the back							Survey codes	Time frame	Total (N)	L. cuprina (n)	W. magnifica (n)	C. bezziana (n)	Other species
crysomaya bezziana	33.5796	71.4457	Kohat Bezadi Chakkar Kot		Nov 2014- Feb 2015	Misc survey4	Cow	muzzle							Misc survey1	Jan-July 2012	994	8	0	50	11
crysomaya bezziana	33.5857	71.4505	Kohat Bannu Road		Nov 2014- Feb 2015	Misc survey4	Goat	On the front leg							Eid survey'	Aug-Nov 2012	12990	35	0	36	16
crysomaya bezziana	33.6072	71.4587	Kohat, Kohat Development authority		Jan-July 2012	Misc survey1	Dog	Between the back legs							Misc survey2	Mar-July 2013	1010	3	37	22	9
crysomaya bezziana	33.6056	71.4701	Kohat, Kohat Development Authority		Jan-July 2012	Misc survey1	Dog	On the muzzle							Eid survey1	Aug-Nov 2013	11578	37	63	34	21
crysomaya bezziana	33.6027	71.463	Kohat, Kohat Development authority		Aug-Nov 2012	Eid survey'	Cow	On the belly							Misc survey3	Feb-July 2014	1705	11	37	63	33
crysomaya bezziana	33.607	71.4609	Kohat, Kohat Development authority		Aug-Nov 2012	Eid survey'	Cow	under Hoof							Eid survey2	Aug-Nov2014	13021	47	83	79	15
crysomaya bezziana	33.5989	71.4544	Kohat, Kohat Development authority		Aug-Nov2014	Eid survey2	Sheep	under rump							Misc survey4	Nov 2014- Feb 2015	1698	21	20	55	17
crysomaya bezziana	33.6031	71.4456	Kohat, Kohat Development authority		Aug-Nov2014	Eid survey2	Sheep	On the right back leg							Eid survey3	July-Oct 2015	14925	82	4	55	33
crysomaya bezziana	33.603	71.4373	Kohat, Kohat Development authority		Aug-Nov2014	Eid survey2	Goat	Near Ear									57921	244	244	394	155	1037
crysomaya bezziana	33.6837	71.5143	Dar Adam Khel, Darra Bazaar		Aug-Nov 2012	Eid survey'	Sheep	On back								57921
crysomaya bezziana	33.9558	71.541	Bazid Khel		Aug-Nov 2012	Eid survey'	Goat	Below the tail
crysomaya bezziana	33.89	72.377	Lundi		Nov 2014- Feb 2015	Misc survey4	Cow	Near eye
crysomaya bezziana	34.017	71.9743	Noshera, Meeth khel		Jan-July 2012	Misc survey1	Goat	On neck
crysomaya bezziana	34.0148	71.9729	Noshera, Meeth khel		Jan-July 2012	Misc survey1	Dog	Near eye
crysomaya bezziana	33.8839	72.3694	Lundi		Nov 2014- Feb 2015	Misc survey4	Cow	Near Udder
crysomaya bezziana	33.0875	71.0853	Karak		July-Oct 2015	Eid survey3	Cow	Near Udder
crysomaya bezziana	33.5672	71.4225	Kohat, near Hangu bypass		Nov 2014- Feb 2015	Misc survey4	Goat	On neck						Survey codes	Time frame	Total animals observed	Cases of myiasis				Incidence of myiasis
crysomaya bezziana	33.5944	71.3128	Chakar Kot		Aug-Nov2014	Eid survey2	Goat	On back								(N)	L. cuprina (n)	W. magnifica (n)	C. bezziana (n)	Others
crysomaya bezziana	33.6003	71.2825	Chakar Kot		Aug-Nov2014	Eid survey2	Goat	On ear						Misc survey1	Jan-July 2012	994	8	0	50	11	6.9
crysomaya bezziana	33.6003	71.2824	Chakar Kot		Aug-Nov2014	Eid survey2	Cow	Near hoof						Eid survey'	Aug-Nov 2012	12990	35	0	36	16	0.67
crysomaya bezziana	33.5186	70.9883	Hungu		Nov 2014- Feb 2015	Misc survey4	Dog	In ear						Misc survey2	Mar-July 2013	1010	3	37	22	9	7
crysomaya bezziana	33.5185	70.9884	Hungu		Nov 2014- Feb 2015	Misc survey4	Dog	Near eye						Eid survey1	Aug-Nov 2013	11578	37	63	34	21	1.34
crysomaya bezziana	33.5878	71.1394	Hungu		Nov 2014- Feb 2015	Misc survey4	Goat	On front leg						Misc survey3	Feb-July 2014	1705	11	37	63	33	8.4
crysomaya bezziana	33.5875	71.1393	Hungu		Nov 2014- Feb 2015	Misc survey4	Goat	On front leg						Eid survey2	Aug-Nov2014	13021	47	83	79	15	1.7
crysomaya bezziana	33.95	71.5333	Bazid Khel		Aug-Nov2014	Eid survey2	Buffalo	Near tail						Misc survey4	Nov 2014- Feb 2015	1698	21	20	55	17	6.6
crysomaya bezziana	33.9499	71.5334	Bazid Khel		Aug-Nov2014	Eid survey2	Goat	Under tail						Eid survey3	July-Oct 2015	14925	82	4	55	33	1.16
crysomaya bezziana	33.5944	71.3128	Chakar Kot		Aug-Nov 2012	Eid survey'	Goat	On the hoof							total	57921	244	244	394	155	1037
crysomaya bezziana	33.5942	71.3123	Chakar Kot		Aug-Nov 2012	Eid survey'	Cow	Near Udder									0.42	0.42	0.68	0.26	1.79
crysomaya bezziana	33.594	71.3124	Chakar Kot		Nov 2014- Feb 2015	Misc survey4	Bull	near horns
crysomaya bezziana	33.5939	71.3125	Chakar Kot		Nov 2014- Feb 2015	Misc survey4	Dog	Under tail							Eid surveys (N)	Myiasis (n)	Misc surveys (N)		Myiasis (n)
crysomaya bezziana	33.522	71.442	Kohat		Aug-Nov2014	Eid survey2	Goat	Near udder						1	12990	87	994		69
crysomaya bezziana	33.522	71.4421	Kohat		Aug-Nov2014	Eid survey2	Goat	Under the tail						2	11578	155	1010		71
crysomaya bezziana	33.5	71.6667	Kohat		Aug-Nov2014	Eid survey2	Goat	Under the tail						3	13021	224	1705		144
crysomaya bezziana	33.5	71.6667	Kohat		Jan-July 2012	Misc survey1	Donkey	On neck						4	14925	174	1698		113
crysomaya bezziana	33.4986	71.6783	Kohat		Jan-July 2012	Misc survey1	Cow	On front leg							52514	640	5407		397
crysomaya bezziana	33.5001	71.6704	Kohat		Jan-July 2012	Misc survey1	Dog	On neck								1.21			7.34
crysomaya bezziana	33.498	71.6793	Kohat		Aug-Nov 2012	Eid survey'	Goat	under hoof
crysomaya bezziana	33.5012	71.6816	Kohat		Aug-Nov 2012	Eid survey'	Cow	Under tail						Survey codes	Location	Time frame	Total (N)	L. cuprina (n)	incidence	W. magnifica (n)	incidence	C. bezziana (n)	incidence	Others	incidence
crysomaya bezziana	34.8662	72.3627	Sigram		Aug-Nov 2012	Eid survey'	Cow	On hind leg						Misc survey1	Peshwar, Kohat, Swabi, Malakand, Mardan	Jan-July 2012	994	8	0.8	0	0	50	5.03	11	1.1
crysomaya bezziana	34.8678	72.3587	Sigram		Aug-Nov 2012	Eid survey'	Goat	On back						Eid survey'	Peshawar, Kohat	Aug-Nov 2012	12990	35	0.26	0	0	36	0.277	16	0.12
crysomaya bezziana	33.5419	71.4008	Kohat, Lal garhi		Nov 2014- Feb 2015	Misc survey4	Bull	Front leg						Misc survey2	Peshwar, Kohat, Swabi, Malakand, Mardan	Mar-July 2013	1010	3	0.29	37	3.66	22	2.17	9	0.89
crysomaya bezziana	33.5416	71.4005	Kohat Lal Garhi		Nov 2014- Feb 2015	Misc survey4	Buck	Front leg						Eid survey1	Mid and Upper KPK: Peshawar, Kohat, Mardan, Charssada, Malakand, Upper Dir, Swat	Aug-Nov 2013	11578	37	0.31	63	0.54	34	0.29	21	0.18
crysomaya bezziana	33.4333	71.5167	Shadi khel		Nov 2014- Feb 2015	Misc survey4	Dog	On back						Misc survey3	Mid and Upper KPK: Peshawar, Kohat, Hungu, Malakand, Swabi, Charssada, FATA, Lower Dir, Chitral	Feb-July 2014	1705	11	0.64	37	2.17	63	3.69	33	1.93
crysomaya bezziana	33.4337	71.5121	Shadi khel		Jan-July 2012	Misc survey1	Goat	On ear						Eid survey2	Mid and Upper KPK: Peshawar, Kohat, Hungu, FATA, Swabi, Noshera, Chitral, Upper Dir, Lower Dir	Aug-Nov2014	13021	47	0.36	83	0.63	79	0.6	15	0.11
crysomaya bezziana	33.5925	71.3992	Kohat, Mohd Zai		Aug-Nov2014	Eid survey2	Buffalo	Near hoof						Misc survey4	Central KPK: Peshawar, Hungu, Kohat, Mardan, Charsada, Malakand, Buner, Muhmand Agency	Nov 2014- Feb 2015	1698	21	1.23	20	1.17	55	3.23	17	1
crysomaya bezziana	33.5925	71.3992	Kohat		Aug-Nov2014	Eid survey2	Cow	On neck						Eid survey3	South of KPK: Karak, Bannu, DIKhan, Lakki Marwat, FATA	July-Oct 2015	14925	82	0.54	4	0.02	55	0.36	33	0.22
crysomaya bezziana	33.5932	71.4015	Kohat		Aug-Nov2014	Eid survey2	Goat	On back
crysomaya bezziana	33.5931	71.4016	Kohat		Aug-Nov2014	Eid survey2	Goat	Near hoof
crysomaya bezziana	33.6197	71.4628	Kohat, Near Kohat Bypass		Feb-July 2014	Misc survey3	Dog	On Ear
crysomaya bezziana	33.6197	71.4629	Kohat, Near Kohat Bypass		Feb-July 2014	Misc survey3	Goat	Near hoof
crysomaya bezziana	33.6202	71.4629	Kohat, Kohat Bypass		Nov 2014- Feb 2015	Misc survey4	Goat	on front leg
crysomaya bezziana	33.6196	71.4616	Kohat, Kohat Bypass		Nov 2014- Feb 2015	Misc survey4	Dog	on head
crysomaya bezziana	33.1817	70.9558	Bahadur Khel		Jan-July 2012	Misc survey1	Goat	On neck
crysomaya bezziana	33.1817	70.9557	Bahadur Khel		Jan-July 2012	Misc survey1	Dog	near eye
crysomaya bezziana	33.5536	71.4997	Kohat		Nov 2014- Feb 2015	Misc survey4	Goat	On back
crysomaya bezziana	33.5531	71.5008	Kohat		Nov 2014- Feb 2015	Misc survey4	Donkey	near eye
crysomaya bezziana	33.5533	71.4996	Kohat		Nov 2014- Feb 2015	Misc survey4	Sheep	in ear
crysomaya bezziana	33.5537	71.5008	Kohat		Aug-Nov2014	Eid survey2	Sheep	in abdomen
crysomaya bezziana	33.5539	71.5013	Kohat		Aug-Nov2014	Eid survey2	Goat	behind front leg
crysomaya bezziana	33.5764	71.4649	Mir Ahmed Khel, Kohat		Aug-Nov2014	Eid survey2	Sheep	under tail
crysomaya bezziana	33.5399	71.5577	Babri Bandai, Kohat		Aug-Nov2014	Eid survey2	Sheep	on hind thigh
crysomaya bezziana	32.9714	70.9214	Bannu Meshan Khail		Aug-Nov 2012	Eid survey'	Goat	on back
crysomaya bezziana	32.9712	70.9212	Bannu Meshan Khail		Aug-Nov 2012	Eid survey'	Goat	under hoof
crysomaya bezziana	32.9716	70.9202	Bannu Meshan Khail		Aug-Nov 2012	Eid survey'	Cow Calf	on tail
crysomaya bezziana	33.5703	71.4475	Kohat, Behzadi		Nov 2014- Feb 2015	Misc survey4	Dog	on ear
crysomaya bezziana	33.5703	71.4473	Kohat, Behzadi		Nov 2014- Feb 2015	Misc survey4	Donkey	on neck
crysomaya bezziana	33.5711	71.4495	Kohat Behzadi		Nov 2014- Feb 2015	Misc survey4	Dog	near eye
crysomaya bezziana	33.5714	71.45	Kohat, Behzadi		Nov 2014- Feb 2015	Misc survey4	Cow	near left eye
crysomaya bezziana	33.5711	71.4497	Kohat, Behzadi		Nov 2014- Feb 2015	Misc survey4	Dog	between legs
crysomaya bezziana	33.5713	71.4512	Kohat Behzadi		Aug-Nov 2013	Eid survey1	Buck	on neck
crysomaya bezziana	33.5698	71.4496	Kohat Behzadi		Aug-Nov 2013	Eid survey1	Sheep	near tail
crysomaya bezziana	33.5723	71.4508	Kohat Behzadi		Aug-Nov 2013	Eid survey1	Goat	in ear
crysomaya bezziana	33.4447	70.7917	Hangu Sarozai		Aug-Nov2014	Eid survey2	Goat	under neck region
crysomaya bezziana	33.4449	70.7918	Hungu Sarozai		Aug-Nov2014	Eid survey2	Ram	near ear
crysomaya bezziana	33.4474	70.7931	Hungu Sarozai		Aug-Nov2014	Eid survey2	Cow	on neck
crysomaya bezziana	32.9833	71.0667	Hungu, Ganderi Khattak		Nov 2014- Feb 2015	Misc survey4	Buck	on hind leg
crysomaya bezziana	33.5208	71.5567	Kohat		Aug-Nov2014	Eid survey2	Ram	at the back of ear
crysomaya bezziana	33.521	71.5547	Kohat		Aug-Nov2014	Eid survey2	Goat	front knee
crysomaya bezziana	33.5216	71.5585	Kohat		Aug-Nov2014	Eid survey2	Sheep	abdomen
crysomaya bezziana	33.5215	71.558	Kohat		Aug-Nov2014	Eid survey2	Ram	back leg
crysomaya bezziana	33.6842	71.5161	Dar Adam Khel		Jan-July 2012	Misc survey1	Goat	under head region
crysomaya bezziana	33.6842	71.516	Dar Adam Khel		Aug-Nov 2012	Eid survey'	Buck	near eye
crysomaya bezziana	33.5964	71.3374	Dar Adam Khel		Aug-Nov 2012	Eid survey'	Goat	back leg
crysomaya bezziana	33.5966	71.3375	Dar Adam Khel		Aug-Nov 2012	Eid survey'	Sheep	on hoof
crysomaya bezziana	33.5972	71.3368	Dar Adam Khel		Feb-July 2014	Misc survey3	Goat	inside ear
crysomaya bezziana	33.5464	70.9386	Hungu		Feb-July 2014	Misc survey3	Sheep	hind knees
crysomaya bezziana	33.5463	70.9387	Hungu		Feb-July 2014	Misc survey3	Dog	near eye
crysomaya bezziana	33.5463	70.9387	Hungu		Aug-Nov2014	Eid survey2	Sheep	hind leg
crysomaya bezziana	33.5463	70.9385	Hungu		Aug-Nov2014	Eid survey2	Ram	under tail
crysomaya bezziana	33.5463	70.9386	Hungu		Aug-Nov2014	Eid survey2	Buck	front leg
crysomaya bezziana	33.5094	71.3842	Hungu		Aug-Nov2014	Eid survey2	Goat	between udder
crysomaya bezziana	33.5093	71.384	Hungu		Aug-Nov 2012	Eid survey'	Buck	under abdomen
crysomaya bezziana	33.0511	70.975	Rahmat Abad, Karak		July-Oct 2015	Eid survey3	Cow	on front knee
crysomaya bezziana	33.0511	70.975	Rahmat Abad, Karak		July-Oct 2015	Eid survey3	Bull	on hoof
crysomaya bezziana	33.4667	71.4833	Dhoda, Kohat		Aug-Nov2014	Eid survey2	Cow	under neck region
crysomaya bezziana	33.4659	71.483	Dhoda, Kohat		Aug-Nov2014	Eid survey2	Sheep	front knee
crysomaya bezziana	33.5125	71.4106	Sur Gul Kohat		Aug-Nov2014	Eid survey2	Goat	on neck
crysomaya bezziana	33.5594	71.2611	Nusrat Khel, Kohat		Aug-Nov 2012	Eid survey'	Cow	in ear
crysomaya bezziana	33.5594	71.2611	Nusrat Khel, Kohat		Aug-Nov 2012	Eid survey'	Sheep	on udder
crysomaya bezziana	33.5403	71.4633	Urban 6, Kohat		Nov 2014- Feb 2015	Misc survey4	Dog	near eye
crysomaya bezziana	33.3639	70.5494	Kurram Agency, FATA		Aug-Nov2014	Eid survey2	Goat	under tail
crysomaya bezziana	33.3637	70.5492	Kurram Agency, FATA		Aug-Nov2014	Eid survey2	Cow	innerside of hind thigh
crysomaya bezziana	33.5333	71.5667	Bili tang, Kohat		Aug-Nov2014	Eid survey2	Goat	under tail
crysomaya bezziana	33.5332	71.5664	Bili tang, Kohat		Aug-Nov2014	Eid survey2	Goat	on back
crysomaya bezziana	33.6042	71.4578	Urban 3 Kohat		Feb-July 2014	Misc survey3	Donkey	on back
crysomaya bezziana	33.6042	71.4575	Urban 3 Kohat		Feb-July 2014	Misc survey3	Donkey	on neck
crysomaya bezziana	33.6043	71.4576	Urban 3 Kohat		Feb-July 2014	Misc survey3	Dog	near eye
crysomaya bezziana	33.4333	71.5167	Dhoda, Kohat		Jan-July 2012	Misc survey1	Ram	on hind leg
crysomaya bezziana	33.4341	71.5173	Dhoda, Kohat		Aug-Nov 2012	Eid survey'	Sheep	under tail
crysomaya bezziana	33.4311	71.5103	Dhoda, Kohat		Aug-Nov 2012	Eid survey'	Goat	under hoof
crysomaya bezziana	33.431	71.5099	Dhoda, Kohat		Aug-Nov 2012	Eid survey'	Cow	in ear
crysomaya bezziana	33.5867	71.4594	Togh bala, Kohat		Nov 2014- Feb 2015	Misc survey4	Cow	on head
crysomaya bezziana	33.3833	71.3333	Lachi Urban, Kohat		Feb-July 2014	Misc survey3	Horse	on head
crysomaya bezziana	33.3832	71.3332	Lachi Urban, Kohat		Feb-July 2014	Misc survey3	Cow	under abdomen
crysomaya bezziana	33.3833	71.3331	Lachi Urban, Kohat		Feb-July 2014	Misc survey3	Sheep	on rump
crysomaya bezziana	33.5533	71.1508	Raisan, Hungu		Aug-Nov2014	Eid survey2	Buck	on tail
crysomaya bezziana	33.5529	71.1513	Raisan, Hungu		Aug-Nov2014	Eid survey2	Cow calf	in ear
crysomaya bezziana	33.5306	71.3139	Shah pur, Kohat		Nov 2014- Feb 2015	Misc survey4	Goat	on hind thigh
crysomaya bezziana	33.5833	71.3814	Kohat Urban 2, Near Tanda Lake		Aug-Nov2014	Eid survey2	Ram	between front legs
crysomaya bezziana	33.5832	71.3814	Kohat Urban 2, Near Tanda Lake		Aug-Nov2014	Eid survey2	Goat	behind ear
crysomaya bezziana	33.5359	71.4193	Shah pur, Kohat		Feb-July 2014	Misc survey3	Dog	on muzzle
crysomaya bezziana	33.5359	71.4193	Shah pur, Kohat		Feb-July 2014	Misc survey3	Ram	on muzzle
crysomaya bezziana	33.536	71.4191	Shah pur, Kohat		Feb-July 2014	Misc survey3	Goat	near horns
crysomaya bezziana	33.4667	71.1833	Mandoori, Kohat		Feb-July 2014	Misc survey3	Goat	near horns
crysomaya bezziana	33.4652	71.1836	Mandoori, Kohat		Feb-July 2014	Misc survey3	Goat	on neck
crysomaya bezziana	33.4652	71.1837	Mandoori, Kohat		Feb-July 2014	Misc survey3	Cow	near ear
crysomaya bezziana	33.4083	71.075	Togh Serai, Hungu		Aug-Nov2014	Eid survey2	Cow	near tail
crysomaya bezziana	33.4084	71.0748	Togh Serai, Hungu		Aug-Nov2014	Eid survey2	Buffalo	under abdomen
crysomaya bezziana	33.4099	71.0747	Togh Serai, Hungu		Aug-Nov2014	Eid survey2	Cow	under tail
crysomaya bezziana	33.4099	71.0742	Togh Serai, Hungu		Aug-Nov2014	Eid survey2	Cow	behind ear
crysomaya bezziana	33.3917	71.0578	Jata Ismail Khel, Karak		July-Oct 2015	Eid survey3	Buffalo	on front knees
crysomaya bezziana	33.3915	71.0623	Jata Ismail Khel, Karak		July-Oct 2015	Eid survey3	Sheep	front knees
crysomaya bezziana	33.5844	71.3724	Kohat Urban 2, Near Tanda Lake		Aug-Nov2014	Eid survey2	Cow	inside nostrils
crysomaya bezziana	33.5844	71.3724	Kohat Urban 2, Near Tanda Lake		Aug-Nov2014	Eid survey2	Sheep	under tail
crysomaya bezziana	33.5841	71.374	Kohat Urban 2, Near Tanda Lake		Aug-Nov2014	Eid survey2	Buck	inside nostrils
crysomaya bezziana	33.5837	71.3753	Kohat Urban 2, Near Tanda Lake		Jan-July 2012	Misc survey1	Horse	on muzzle
crysomaya bezziana	33.5703	71.4778	Bahadar Kot Kohat		Aug-Nov2014	Eid survey2	Cow	on back
crysomaya bezziana	33.5882	71.2092	Usterzai, Kohat		Nov 2014- Feb 2015	Misc survey4	Cow	on muzzle
crysomaya bezziana	33.5286	71.0583	Ganjiano Kali, Hungu		Nov 2014- Feb 2015	Misc survey4	Cow	on head
crysomaya bezziana	33.9578	71.5736	Bazid Khel, Peshawar		Aug-Nov 2012	Eid survey'	Sheep	inside ear
crysomaya bezziana	33.9333	71.5167	SheikhMuhammad Sarband Road		Aug-Nov2014	Eid survey2	Goat	under tail
crysomaya bezziana	33.9335	71.5168	SheikhMuhammad Sarband Road		Aug-Nov2014	Eid survey2	Cow	inside ear
crysomaya bezziana	33.9334	71.517	Shiek Muhammad, Sarband Road		Aug-Nov2014	Eid survey2	Buck	between hind thighs
crysomaya bezziana	33.25	70.4833	Shewa, Bannu		July-Oct 2015	Eid survey3	Goat	on back
crysomaya bezziana	33.25	70.4834	Shewa, Bannu		July-Oct 2015	Eid survey3	Cow	under abdomen
crysomaya bezziana	33.25	70.4833	Shewa Banu		July-Oct 2015	Eid survey3	Goat	on hind thigh
crysomaya bezziana	33.2492	70.4858	Shewa Bannu		July-Oct 2015	Eid survey3	Cow	under neck region
crysomaya bezziana	33.5823	71.4628	Kohat		Feb-July 2014	Misc survey3	Cow	hind knees
crysomaya bezziana	33.5824	71.4624	Kohat		Feb-July 2014	Misc survey3	Buffalo	under tail
crysomaya bezziana	33.95	71.5333	Bazidkhel		Feb-July 2014	Misc survey3	Cow	on muzzle
crysomaya bezziana	33.955	71.5363	Bazidkhel		Feb-July 2014	Misc survey3	Donkey	on back
crysomaya bezziana	33.7946	71.5581	Mattani		Feb-July 2014	Misc survey3	Horse	front knee
crysomaya bezziana	34.1686	71.5994	Mahzar Viilage Peshawar		Aug-Nov 2012	Eid survey'	Sheep	front leg
crysomaya bezziana	34.0708	72.5319	Marghuz		Nov 2014- Feb 2015	Misc survey4	Cow	on neck region
crysomaya bezziana	34.0708	72.5319	Marghuz		Nov 2014- Feb 2015	Misc survey4	Dog	on muzzle
crysomaya bezziana	33.9014	71.5428	Mashokhel		Aug-Nov 2013	Eid survey1	Goat	under hind thigh
crysomaya bezziana	33.9014	71.5426	Mashokhel		Aug-Nov 2013	Eid survey1	Goat	under hoof
crysomaya bezziana	33.8328	71.5647	Mattani		Feb-July 2014	Misc survey3	Sheep	behind horn
crysomaya bezziana	33.933	71.517	Sheikh Muhammadi, Sarband Road		Feb-July 2014	Misc survey3	Dog	all knees
crysomaya bezziana	33.933	71.517	Shiek Muhammad, Sarband Road		Feb-July 2014	Misc survey3	Goat	on front knees
crysomaya bezziana	33.9075	71.4989	Mashokhel		Feb-July 2014	Misc survey3	Dog	on neck region
crysomaya bezziana	33.7563	71.7312	Suleiman Khel		Feb-July 2014	Misc survey3	Cow	under abdomen
crysomaya bezziana	33.7549	71.7286	Suleiman Khel		Feb-July 2014	Misc survey3	Donkey	near ear
crysomaya bezziana	34.4878	71.8539	Manzarree		Aug-Nov 2013	Eid survey1	Sheep	on tail
crysomaya bezziana	34.4879	71.8537	Manzarree		Aug-Nov 2013	Eid survey1	Cow	between hind legs
crysomaya bezziana	33.8942	72.1092	Hakimabad Mardan		Nov 2014- Feb 2015	Misc survey4	Calf	in ear
crysomaya bezziana	33.8941	72.1093	Inzari, Nowshera		Nov 2014- Feb 2015	Misc survey4	Goat	near horns
crysomaya bezziana	32.7328	71.0178	Lakki Marwat, Kachi Kamar Sahab Khel		July-Oct 2015	Eid survey3	Goat	hind leg
crysomaya bezziana	32.7327	71.0178	Lakki Marwat, Kachi Kamar Sahab Khel		July-Oct 2015	Eid survey3	Buck	under tail
crysomaya bezziana	32.7328	71.0176	Lakki Marwat, Kachi Kamar Sahab Khel		July-Oct 2015	Eid survey3	Goat	on udder
crysomaya bezziana	32.7327	71.0178	Lakki Marwat, Kachi Kamar Sahab Khel		July-Oct 2015	Eid survey3	Sheep	hind leg
crysomaya bezziana	33.6011	71.3091	Chakar kot, Sher Kot Kohat		Aug-Nov2014	Eid survey2	Goat	between from legs
crysomaya bezziana	33.6001	71.3063	Chakar Kot, Sher Kot Kohat		Aug-Nov2014	Eid survey2	Goat	under hind thigh
crysomaya bezziana	33.5964	71.3375	Chakar kot, Sher Kot Kohat		Aug-Nov2014	Eid survey2	Goat	near horns
crysomaya bezziana	33.5971	71.3402	Nusrat Khel, Kohat		Aug-Nov 2012	Eid survey'	Cow	under abdomen
crysomaya bezziana	33.521	71.3672	Kamardhand, Sur Gul, Kohat		Aug-Nov2014	Eid survey2	Sheep	under tail
crysomaya bezziana	33.5212	71.3672	Kamardhand, Sur Gul, Kohat		Aug-Nov2014	Eid survey2	Buck	on back
crysomaya bezziana	33.5212	71.367	Kamardhand, Sur Gul, Kohat		Aug-Nov2014	Eid survey2	Bull	near horns
crysomaya bezziana	33.521	71.3672	Kamardhand, Sur Gul, Kohat		Aug-Nov2014	Eid survey2	Sheep	under rump
crysomaya bezziana	33.4896	71.4937	Dhoda, Kohat		Aug-Nov 2013	Eid survey1	Goat	Wound between front legss
crysomaya bezziana	33.4894	71.4936	Dhoda, Kohat		Aug-Nov 2013	Eid survey1	Ram	near horns
crysomaya bezziana	33.4896	71.4939	Dhoda, Kohat		Aug-Nov 2013	Eid survey1	Sheep	under rump
crysomaya bezziana	34.4178	72.6258	Chamla Valley, Mukhranai, Buner		Nov 2014- Feb 2015	Misc survey4	Goat	on front legs
crysomaya bezziana	33.7281	71.5548	Kala Khel, Golra, Attock		Nov 2014- Feb 2015	Misc survey4	Goat	small wound on belly
crysomaya bezziana	33.7829	71.6802	Kohi Hassan Khel, Peshawar		Nov 2014- Feb 2015	Misc survey4	Sheep	on head
crysomaya bezziana	33.8225	71.8538	Chapri, Dag Ismail Khan, Nowshera		Jan-July 2012	Misc survey1	Cow	on hoof
crysomaya bezziana	33.9667	71.7333	Urman Payan, Peshawar		Jan-July 2012	Misc survey1	Dog	hind thighs
crysomaya bezziana	34.1233	71.6092	Gulbela, Nauguman, Peshawar		Jan-July 2012	Misc survey1	Cow	in ear
crysomaya bezziana	34.1458	71.9333	Maho Dherai, Mardan		Aug-Nov 2013	Eid survey1	Cow	under hind thigh
crysomaya bezziana	34	71.3833	Jamrood road, Hayatabad Peshawar		Jan-July 2012	Misc survey1	Donkey	on muzzle
crysomaya bezziana	34.1011	71.1456	Landi Kotal		Jan-July 2012	Misc survey1	Sheep	hind leg
crysomaya bezziana	34.1147	71.0847	Khyber Agency		Jan-July 2012	Misc survey1	Cow	on front knee
crysomaya bezziana	34.0333	71.4167	Hayatabad, Nasir Bagh, Peshawar		Aug-Nov 2012	Eid survey'	Goat	hoof slit
crysomaya bezziana	34.1064	71.4787	Mathra, Peshawar		Aug-Nov 2012	Eid survey'	Sheep	near tail
crysomaya bezziana	34.1303	71.4632	Kochian, Panam Dheri, Peshawar		Mar-July 2013	Misc survey2	Ram	on head
crysomaya bezziana	34.1064	71.4785	Mathra, Peshawar		Mar-July 2013	Misc survey2	Buck	front leg
crysomaya bezziana	34.1063	71.4783	Mathra, Peshawar		Mar-July 2013	Misc survey2	Dog	neck region
crysomaya bezziana	34.1302	71.463	Kochian, Panam Dheri, Peshawar		Mar-July 2013	Misc survey2	Dog	front legs
crysomaya bezziana	34.1302	71.4632	Kochian, Panam Dheri, Peshawar		Mar-July 2013	Misc survey2	Horse	neck region
crysomaya bezziana	34.0617	71.6722	Dalazak, Mian Gujur, Peshawar		Mar-July 2013	Misc survey2	Cow	on abdomen
crysomaya bezziana	34.0617	71.6723	Dalazak, Mian Gujur, Peshawar		Mar-July 2013	Misc survey2	Sheep	on rump
crysomaya bezziana	34.1722	71.8353	Shakardhand, Mardan		Nov 2014- Feb 2015	Misc survey4	Cow	front knee
crysomaya bezziana	34.3	71.6539	Tangi, Abazai, Charsadda		Nov 2014- Feb 2015	Misc survey4	Sheep	in ear
crysomaya bezziana	34.3356	71.9028	Jalala, Takh bai, Mardan		Nov 2014- Feb 2015	Misc survey4	Goat	in ear
crysomaya bezziana	34.3839	71.805	Harichand, Tangi, Charsadda		Nov 2014- Feb 2015	Misc survey4	Sheep	near hoof
crysomaya bezziana	34.384	71.8049	Harichand, Tangi, Charsadda		Nov 2014- Feb 2015	Misc survey4	Cow	on back
crysomaya bezziana	34.1858	71.7633	Tangi, Charsadda		Nov 2014- Feb 2015	Misc survey4	Dog	hind thighs
crysomaya bezziana	33.9667	71.7333	Urman Payan, Peshawar		Aug-Nov 2012	Eid survey'	Goat	front knee
crysomaya bezziana	33.9661	71.7334	Urman Payan, Peshawar		Aug-Nov 2012	Eid survey'	Cow	near hoof
crysomaya bezziana	33.9659	71.7333	Urman Payan, Peshawar		Aug-Nov 2012	Eid survey'	Cow	between udder
crysomaya bezziana	34.1808	71.8872	Dargai, Mardan		Nov 2014- Feb 2015	Misc survey4	Cow	undr front thigh
crysomaya bezziana	34.62	71.97	Batkhel Malakand		Nov 2014- Feb 2015	Misc survey4	Cow	on back
crysomaya bezziana	34.5	71.75	Meena, Kot, Malakand		Nov 2014- Feb 2015	Misc survey4	Buck	hind thigh
crysomaya bezziana	34.6199	71.9699	Batkhel Malakand		Mar-July 2013	Misc survey2	Cow	in ear
crysomaya bezziana	34.6206	71.9697	Batkhel Malakand		Mar-July 2013	Misc survey2	Sheep	on head
crysomaya bezziana	34.62	71.9695	Batkhel Malakand		Mar-July 2013	Misc survey2	Buck	on front knee
crysomaya bezziana	34.6192	71.9673	Batkhel Malakand		Mar-July 2013	Misc survey2	Cow	on neck
crysomaya bezziana	34.4999	71.7499	Meena, Kot, Malakand		Aug-Nov 2013	Eid survey1	Sheep	under rump
crysomaya bezziana	34.4993	71.7513	Meena, Kot, Malakand		Aug-Nov 2013	Eid survey1	Sheep	under hind legs
crysomaya bezziana	34.4879	71.7535	Meena, Kot, Malakand		Aug-Nov 2013	Eid survey1	Goat	on neck region
crysomaya bezziana	34.476	71.757	Meena, Kot, Malakand		Aug-Nov 2013	Eid survey1	Sheep	inside nostrils
crysomaya bezziana	34.4777	71.7797	Meena, Kot, Malakand		Aug-Nov 2013	Eid survey1	Sheep	in ear
crysomaya bezziana	34.1519	72.4	Muslimabad, Minari Bala, Swabi		Feb-July 2014	Misc survey3	Goat	on back
crysomaya bezziana	34.153	72.4024	Muslimabad, Minari Bala, Swabi		Feb-July 2014	Misc survey3	Sheep	under tail
crysomaya bezziana	34.1538	72.4026	Muslimabad, Minari Bala, Swabi		Feb-July 2014	Misc survey3	Sheep	in ear
crysomaya bezziana	34.1534	72.4032	Muslimabad, Minari Bala, Swabi		Feb-July 2014	Misc survey3	Goat	front leg
crysomaya bezziana	34.1545	72.4037	Muslimabad, Minari Bala, Swabi		Feb-July 2014	Misc survey3	Sheep	front knee
crysomaya bezziana	34.1317	71.6881	Sardryab, Daulatpura,Charsadda		Feb-July 2014	Misc survey3	Sheep	near hoof
crysomaya bezziana	34.1325	71.6877	Sardryab, Daulatpura,Charsadda		Feb-July 2014	Misc survey3	Sheep	in nostrils
crysomaya bezziana	34.1328	71.6896	Sardryab, Daulatpura,Charsadda		Nov 2014- Feb 2015	Misc survey4	Dog	on tail
crysomaya bezziana	34.1343	71.6903	Sardryab, Daulatpura,Charsadda		Nov 2014- Feb 2015	Misc survey4	Dog	neck region
crysomaya bezziana	34.1317	71.6913	Sardryab, Daulatpura,Charsadda		Nov 2014- Feb 2015	Misc survey4	Dog	knees
crysomaya bezziana	34.1339	71.6915	Sardryab, Daulatpura,Charsadda		Nov 2014- Feb 2015	Misc survey4	Dog	under tail
crysomaya bezziana	34.1341	71.6907	Sardryab, Daulatpura,Charsadda		Nov 2014- Feb 2015	Misc survey4	Sheep	under hoofs
crysomaya bezziana	34.1336	71.6921	Sardryab, Daulatpura,Charsadda		Jan-July 2012	Misc survey1	Sheep	on back
crysomaya bezziana	34.3	71.6539	Tangi, Abazai, Charsadda		Aug-Nov 2012	Eid survey'	Ram	in ear
crysomaya bezziana	34.3001	71.6538	Tangi, Abazai, Charsadda		Aug-Nov 2012	Eid survey'	Goat	near hoofs
crysomaya bezziana	34.3008	71.6573	Tangi, Abazai, Charsadda		Jan-July 2012	Misc survey1	Dog	near eye
crysomaya bezziana	34.3003	71.6536	Tangi, Abazai, Charsadda		Jan-July 2012	Misc survey1	Dog	in ear
crysomaya bezziana	34.3	71.6539	Tangi, Abazai, Charsadda		Aug-Nov 2013	Eid survey1	Cow	behind ear
crysomaya bezziana	34.3	71.6539	Tangi, Abazai, Charsadda		Aug-Nov 2013	Eid survey1	Cow	behind ear
crysomaya bezziana	34.4608	71.9022	Sakhkot, Bandajat, Malakand		Aug-Nov2014	Eid survey2	Sheep	on tail
crysomaya bezziana	34.4609	71.9023	Sakhkot, Bandajat, Malakand		Aug-Nov 2013	Eid survey1	Sheep	on hind thigh
crysomaya bezziana	34.4607	71.9022	Sakhkot, Bandajat, Malakand		Aug-Nov 2013	Eid survey1	Goat	on back
crysomaya bezziana	34.315	72.0675	Jamal Garhi, Mardan		Jan-July 2012	Misc survey1	Dog	on neck
crysomaya bezziana	34.3149	72.0674	Jamal Garhi, Mardan		Jan-July 2012	Misc survey1	Sheep	on hind leg
crysomaya bezziana	34.3151	72.0678	Jamal Garhi, Mardan		Jan-July 2012	Misc survey1	Horse	under hoofs
crysomaya bezziana	34.3186	71.5931	Abazai, Charsadda		Feb-July 2014	Misc survey3	Dog	base of ear pinna
crysomaya bezziana	34.3186	71.5932	Abazai, Charsadda		Feb-July 2014	Misc survey3	Sheep	in ear
crysomaya bezziana	34.3184	71.5931	Abazai, Charsadda		Feb-July 2014	Misc survey3	Goat	on back
crysomaya bezziana	34.2153	71.5553	Panjpass, Charsadda		Nov 2014- Feb 2015	Misc survey4	Dog	hind leg
crysomaya bezziana	34.2145	71.5518	Panjpass, Charsadda		Nov 2014- Feb 2015	Misc survey4	Sheep	under rump
crysomaya bezziana	34.1147	71.0847	Torkham		Feb-July 2014	Misc survey3	Sheep	in ear
crysomaya bezziana	34.1033	71.0961	Torkham		Feb-July 2014	Misc survey3	Sheep	inside left eye
crysomaya bezziana	34.1202	71.1019	Torkham		Feb-July 2014	Misc survey3	Goat	on abdomen
crysomaya bezziana	34.6672	71.5972	Mohammand Agency		Nov 2014- Feb 2015	Misc survey4	Dog	on belly
crysomaya bezziana	34.0497	71.4614	Palosi, Peshawar		Nov 2014- Feb 2015	Misc survey4	Dog	tail region
crysomaya bezziana	34.0772	71.5044	Al Massa Town, Peshawar		Aug-Nov2014	Eid survey2	Ram	near horns
crysomaya bezziana	34.0772	71.5043	AL Massa Town, Peshawar		Aug-Nov2014	Eid survey2	Goat	front legs
crysomaya bezziana	33.9147	71.4681	Baram Peshawar		Mar-July 2013	Misc survey2	Dog	on hind thighs
crysomaya bezziana	34.0196	71.5835	Zaryab Colony, Peshawar		Feb-July 2014	Misc survey3	Cow	on head region
crysomaya bezziana	34.019	71.5856	Zaryab Colony, Peshawar		Feb-July 2014	Misc survey3	Horse	in nostrils
crysomaya bezziana	33.9886	71.6017	Hazar Khwani Peshawar		Mar-July 2013	Misc survey2	Dog	on abdomen
crysomaya bezziana	33.989	71.6019	Hazar Khwani Peshawar		Mar-July 2013	Misc survey2	Dog	near eye
crysomaya bezziana	33.9881	71.6012	Hazar Khwani Peshawar		Mar-July 2013	Misc survey2	Ram	on head
crysomaya bezziana	33.9883	71.6011	Hazar Khwani Peshawar		Aug-Nov 2012	Eid survey'	Goat	on back
crysomaya bezziana	34.0025	71.5617	Jahangir pura, Peshawar		Aug-Nov 2013	Eid survey1	Goat	on front knee
crysomaya bezziana	34.0035	71.5633	Jahangir pura, Peshawar		Jan-July 2012	Misc survey1	Donkey	in ear
crysomaya bezziana	34.0015	71.5617	Jahangir pura, Peshawar		Feb-July 2014	Misc survey3	Goat	near tail
crysomaya bezziana	34.003	71.5603	Jahangir pura, Peshawar		Feb-July 2014	Misc survey3	Goat	on neck
crysomaya bezziana	34.0381	71.6078	Pakha Ghulam Peshawar		Aug-Nov2014	Eid survey2	Ram	on belly
crysomaya bezziana	34.0392	71.6081	Pakha Ghulam Peshawar		Aug-Nov2014	Eid survey2	Cow	on udder
crysomaya bezziana	34.0383	71.6065	Pakha Ghulam Peshawar		Aug-Nov2014	Eid survey2	Cow	on hind thigh
crysomaya bezziana	34.0377	71.6071	Pakha Ghulam Peshawar		Jan-July 2012	Misc survey1	Donkey	on back
crysomaya bezziana	34.0381	71.607	Pakha Ghulam Peshawar		Jan-July 2012	Misc survey1	Dog	hind thigh
crysomaya bezziana	34.013	71.523	Tehkal Payan 1		Mar-July 2013	Misc survey2	Dog	on neck
crysomaya bezziana	34.0128	71.5231	Tehkal Payan 1		Mar-July 2013	Misc survey2	Donkey	muzzle
crysomaya bezziana	34.0142	71.5216	Tehkal Payan 1		Feb-July 2014	Misc survey3	Dog	between hind legs
crysomaya bezziana	34.1661	72.4611	Saleem Khan, Swabi		Aug-Nov2014	Eid survey2	Ram	hind knees
crysomaya bezziana	34.1665	72.4614	Saleem Khan, Swabi		Aug-Nov2014	Eid survey2	Goat	undr tail
crysomaya bezziana	33.25	70.4833	Agencies		Mar-July 2013	Misc survey2	Cow	on muzzle
crysomaya bezziana	33.2517	70.4867	Agencies		Mar-July 2013	Misc survey2	Goat	on ear
crysomaya bezziana	33.2513	70.4868	Agencies		Mar-July 2013	Misc survey2	Buffalo	near eye
crysomaya bezziana	33.249	70.4859	Agencies		Mar-July 2013	Misc survey2	Dog	in nose
crysomaya bezziana	33.2499	70.4868	Agencies		Jan-July 2012	Misc survey1	Goat	front thigh
crysomaya bezziana	33.2495	70.4872	Agencies		Mar-July 2013	Misc survey2	Ram	on head
crysomaya bezziana	33.9714	71.5628	Bhana Mari, Peshawar		Aug-Nov2014	Eid survey2	Goat	under hoof
crysomaya bezziana	34	71.65	Chamkanni, Peshawar		Aug-Nov2014	Eid survey2	Goat	under rump
crysomaya bezziana	34.0171	71.7277	Taru Jabba, Noshera		Feb-July 2014	Misc survey3	Horse	on hoof
crysomaya bezziana	33.5167	71.55	Bilitang, Kohat		Feb-July 2014	Misc survey3	Cow	under tail
crysomaya bezziana	33.383	71.333	Lachi Urban, Kohat		Aug-Nov 2013	Eid survey1	Ram	between hind legs
crysomaya bezziana	33.3825	70.9361	Muhammad Khwaja, Hangu		Jan-July 2012	Misc survey1	Dog	in eye
crysomaya bezziana	33.3815	70.9364	Muhammad Khwaja, Hangu		Jan-July 2012	Misc survey1	Dog	on hind thigh
crysomaya bezziana	33.0226	70.744	Aral Hathikhel, Bannu		July-Oct 2015	Eid survey3	Goat	on tail
crysomaya bezziana	33.217	71.383	Sabir Abad, Karak		July-Oct 2015	Eid survey3	Buck	on back
crysomaya bezziana	32.9553	70.505	Bakakhel, Bannu		July-Oct 2015	Eid survey3	Ram	beneath rump
crysomaya bezziana	32.7986	70.5064	Bakakhel, Bannu		July-Oct 2015	Eid survey3	Goat	hind leg
crysomaya bezziana	32.8256	70.7819	Mama Khel, Lakki Marwat		July-Oct 2015	Eid survey3	Sheep	on tail
crysomaya bezziana	32.6053	70.9144	Pahar Khel Thal, Lakki Marwat		July-Oct 2015	Eid survey3	Sheep	on hind leg
crysomaya bezziana	32.36	71.31	Doaba, Mianwali, Punjab		July-Oct 2015	Eid survey3	Cow	udder
crysomaya bezziana	32.2431	70.8819	Panyala, DIKhan		July-Oct 2015	Eid survey3	Cow	muzzle
crysomaya bezziana	34.3047	71.7733	Dakai, Charsada		Aug-Nov 2013	Eid survey1	Sheep	front leg
crysomaya bezziana	32.45	71.4667	Wattowanwala Muhalla, Kundian		July-Oct 2015	Eid survey3	Buck	on back
crysomaya bezziana	32.2833	71.3667	Gujra, Punjab		July-Oct 2015	Eid survey3	Cow	on hoof
crysomaya bezziana	32.9543	70.5065	Bakakhel, Bannu		July-Oct 2015	Eid survey3	Goat	on back
crysomaya bezziana	32.4511	71.4674	Kundian, Mianwali		July-Oct 2015	Eid survey3	Buffalo	behind ear
crysomaya bezziana	31.8167	70.9167	ChahSyed Munawar Shah, DIKhan		July-Oct 2015	Eid survey3	Ram	on back
crysomaya bezziana	32.5711	70.5742	Behram Khel Lakki Marwat		July-Oct 2015	Eid survey3	Goat	under hoof
crysomaya bezziana	32.7986	70.5064	Janni Khel, Bannu		July-Oct 2015	Eid survey3	Sheep	on front knee
crysomaya bezziana	32.7328	71.0178	Shahabkhel, KachiKamar, Lakki Marwat		July-Oct 2015	Eid survey3	Goat	behind horns
crysomaya bezziana	32.6747	71.2811	Isakhel, Mianwali		July-Oct 2015	Eid survey3	Goat	on back
crysomaya bezziana	33.0164	70.9033	Chukara, Karak		July-Oct 2015	Eid survey3	Cow calf	under tail region
crysomaya bezziana	33.2333	71.3333	Jata Ismail Khel, Karak		July-Oct 2015	Eid survey3	Sheep	on hind leg
crysomaya bezziana	32.3228	70.7344	Pezu, Lakki Marwat		July-Oct 2015	Eid survey3	Sheep	inside ear
crysomaya bezziana	32.0489	70.5717	Hathalla,DIKhan		July-Oct 2015	Eid survey3	Ram	in ear
crysomaya bezziana	31.9286	70.4592	Kulachi Town, DIKhan		July-Oct 2015	Eid survey3	Goat	on tail
crysomaya bezziana	32.3331	70.1144	Wana, FATA		July-Oct 2015	Eid survey3	Sheep	near hoof
crysomaya bezziana	31.8167	70.9167	ChahSyed Munawar Shah, DIKhan		July-Oct 2015	Eid survey3	Cow	on belly
crysomaya bezziana	32.5711	70.5742	BehramKhel, Lakki Marwat		July-Oct 2015	Eid survey3	Goat	on back
crysomaya bezziana	32.7985	70.5064	Jani Khel, Bannu		July-Oct 2015	Eid survey3	Goat	near udder
crysomaya bezziana	32.7328	71.0178	Shahabkhel, KachiKamar, Lakki Marwat		July-Oct 2015	Eid survey3	Cow	on hoof
crysomaya bezziana	32.7323	71.018	Kachi Kamar, Lakki Marwat		July-Oct 2015	Eid survey3	Cow	on hind leg
crysomaya bezziana	32.7325	71.0176	Kachi Kamar, Lakki Marwat		July-Oct 2015	Eid survey3	Cow	on back
crysomaya bezziana	33	70.065	Miran Shah		July-Oct 2015	Eid survey3	Cow	behind ear
crysomaya bezziana	33.1333	71.0833	Handai, Karak		July-Oct 2015	Eid survey3	Buck	under muzzle
crysomaya bezziana	32.1022	70.97	Pahar Pur, DIKhan		July-Oct 2015	Eid survey3	Cow	in ear
crysomaya bezziana	35.5855	72.1793	Kamrat Valley, Kalkot, Upper Dir		Aug-Nov 2013	Eid survey1	Sheep	in nostrils
crysomaya bezziana	35.55	72.6672	Matiltan, Kalam, Swat		Aug-Nov 2013	Eid survey1	Buck	hind leg
crysomaya bezziana	35.4932	72.2465	Tall, Kalkot, Upper Dir		Aug-Nov 2013	Eid survey1	Cow	under neck region
crysomaya bezziana	35.6343	72.2674	Gabral, Utror, Swat		Aug-Nov 2013	Eid survey1	Sheep	on belly
crysomaya bezziana	35.5379	72.4122	Khu, Utror, Swat		Aug-Nov 2013	Eid survey1	Sheep	innerside of hind thigh
crysomaya bezziana	35.8365	71.7809	Danin, Chitral		Aug-Nov2014	Eid survey2	Goat	innerside of hind thigh
crysomaya bezziana	35.859	71.7936	Danin, Chitral		Aug-Nov2014	Eid survey2	Sheep	behind ear
crysomaya bezziana	35.8702	71.7909	Danin, Chitral		Aug-Nov 2013	Eid survey1	Sheep	in ear
crysomaya bezziana	35.8315	71.7816	Danin, Chitral		Aug-Nov 2013	Eid survey1	Goat	rump region
crysomaya bezziana	35.7723	71.7782	Ayun, Chital		Aug-Nov2014	Eid survey2	Sheep	on tail
crysomaya bezziana	35.7637	71.7743	Ayun, Chitral		Feb-July 2014	Misc survey3	Sheep	rump region
crysomaya bezziana	35.8476	71.7898	Danin, CHitral		Feb-July 2014	Misc survey3	Goat	on back
crysomaya bezziana	35.8767	71.7977	Danin, Chitral		Feb-July 2014	Misc survey3	Sheep	front knee
crysomaya bezziana	35.2558	72.0038	Suldham, Sheringal, Upper Dir		Aug-Nov 2013	Eid survey1	Sheep	in hoof
crysomaya bezziana	35.2092	71.8715	Dir Urban		Feb-July 2014	Misc survey3	Sheep	muzzle
crysomaya bezziana	35.2101	71.8809	Dir Urban		Feb-July 2014	Misc survey3	Dog	tail region
crysomaya bezziana	35.2177	71.8696	Dir Urban		Feb-July 2014	Misc survey3	Dog	lowerside of abdomen
crysomaya bezziana	35.1963	71.873	Dir Urban		Feb-July 2014	Misc survey3	Dog	tail region
crysomaya bezziana	35.1908	71.8692	Dir Urban		Feb-July 2014	Misc survey3	Dog	ear pinna
crysomaya bezziana	35.2046	71.8709	Dir Urban		Feb-July 2014	Misc survey3	Sheep	in hoof
crysomaya bezziana	35.2735	72.004	Sheringal Market, Gwaldai,Upper Dir		Aug-Nov2014	Eid survey2	Sheep	on back
crysomaya bezziana	35.2777	72.0046	Sheringal, Upper Dir		Aug-Nov 2013	Eid survey1	Cow	on back
crysomaya bezziana	35.267	72.0056	Sheringal, Gwaldai,Upper Dir		Aug-Nov 2013	Eid survey1	Buffalo	on back
crysomaya bezziana	35.2581	72.0064	Suldham, Sheringal, Upper Dir		Aug-Nov2014	Eid survey2	Sheep	on tail
crysomaya bezziana	35.2556	72.0058	Suldham, Sheringal, Upper Dir		Jan-July 2012	Misc survey1	Dog	rump region
crysomaya bezziana	35.0167	72.0353	Dogram, Dislawar, Upper Dir		Jan-July 2012	Misc survey1	Cow	near eye
crysomaya bezziana	34.9931	72.0292	Nehagdara, Warai, Upper Dir		Jan-July 2012	Misc survey1	Dog	on head
crysomaya bezziana	34.9667	71.8108	Gail Maidan, Lower Dir		Jan-July 2012	Misc survey1	Dog	ear pinna
crysomaya bezziana	34.9034	71.83	Bahrain, Haya Seri, Lower Dir		Aug-Nov2014	Eid survey2	Cow	lowerside of abdomen
crysomaya bezziana	34.8674	71.9393	Baroon, Manjai, Lower Dir		Jan-July 2012	Misc survey1	Dog	neck region
crysomaya bezziana	34.7285	72.0229	Ouch, Lower Dir		Feb-July 2014	Misc survey3	Dog	rump region
crysomaya bezziana	34.7191	72.0122	Ouch, Lower Dir		Feb-July 2014	Misc survey3	Horse	on back
crysomaya bezziana	34.7146	71.9844	Ouch, Lower Dir		Feb-July 2014	Misc survey3	Dog	neck region
crysomaya bezziana	34.6913	72.0345	Chakdara, Lower Dir		Jan-July 2012	Misc survey1	Sheep	on head
crysomaya bezziana	34.6793	72.0339	Chakdara, Lower Dir		Jan-July 2012	Misc survey1	Goat	in nostrils
crysomaya bezziana	34.6378	72.0654	Thala, Malakand		Jan-July 2012	Misc survey1	Cow	udder
crysomaya bezziana	34.629	72.0666	Thala, Malakand		Jan-July 2012	Misc survey1	Ram	front leg
crysomaya bezziana	34.6121	71.9336	Khar, Malakand		Jan-July 2012	Misc survey1	Dog	behin ear
crysomaya bezziana	34.6156	71.9435	Khar, Malakand		Jan-July 2012	Misc survey1	Horse	near eye
crysomaya bezziana	34.5982	71.944	Batkhel Middle, Malakand		Jan-July 2012	Misc survey1	Dog	hind legs
crysomaya bezziana	34.651	72.1038	Thala, Malakand		Jan-July 2012	Misc survey1	Goat	on back
crysomaya bezziana	34.6856	72.133	Shamozai, Swat		Feb-July 2014	Misc survey3	Dog	on leg
crysomaya bezziana	34.6862	72.139	Shamozai, Swat		Feb-July 2014	Misc survey3	Cow	near eye
crysomaya bezziana	34.6784	72.1282	Shamozai, Swat		Feb-July 2014	Misc survey3	Buffalo	on back
crysomaya bezziana	34.649	72.1037	Thala, Malakand		Jan-July 2012	Misc survey1	Dog	on knee
crysomaya bezziana	34.581	72.0494	Alldand, Malakand		Jan-July 2012	Misc survey1	Horse	underside of abdomen
crysomaya bezziana	34.5871	72.0451	Alldand, Malakand		Jan-July 2012	Misc survey1	Goat	in nostrils
crysomaya bezziana	34.6092	72.0245	Alldand, Malakand		Jan-July 2012	Misc survey1	Ram	in nostrils
crysomaya bezziana	34.6157	72.0187	Alldand, Malakand		Jan-July 2012	Misc survey1	Dog	near nose
crysomaya bezziana	34.607	72.0651	Alldand, Malakand		Jan-July 2012	Misc survey1	Donkey	near eye
crysomaya bezziana	34.6084	71.9476	Bat Khel Upper, Malakand		Aug-Nov2014	Eid survey2	Goat	under tail region
crysomaya bezziana	32.0761	70.7042	Yarik, DIKhan		July-Oct 2015	Eid survey3	Goat	underside of abdomen
crysomaya bezziana	31.9808	70.6776	Chakhan, DIKhan		July-Oct 2015	Eid survey3	Goat	hind leg
crysomaya bezziana	32.0982	70.6746	Yarik, DIKhan		July-Oct 2015	Eid survey3	Cow	between hind legs
crysomaya bezziana	32.9466	70.5348	Baka Khel, Bannu		July-Oct 2015	Eid survey3	Cow	on back
crysomaya bezziana	31.7933	70.8855	Muryalli, DIKhan		July-Oct 2015	Eid survey3	Ram	rump region
crysomaya bezziana	31.9313	70.4955	Kulachi		July-Oct 2015	Eid survey3	Buck	rump region
crysomaya bezziana	32.1851	70.3814	Ghara Baloch, Tank		July-Oct 2015	Eid survey3	Sheep	in ear
crysomaya bezziana	31.8427	70.8625	Lachra, DIKhan		July-Oct 2015	Eid survey3	Sheep	front knee
crysomaya bezziana	32.0916	70.9563	Banda Kurai, DIKhan		July-Oct 2015	Eid survey3	Goat	under tail
crysomaya bezziana	32.4626	70.6018	Mulzai, Tank		July-Oct 2015	Eid survey3	Buffalo	front leg

## Sheet: Lucilia_cuprina
Latitude	Longitude	Location	Date	Survey Code	Host Body	Region of Infestation
31.7933	70.8855	Muryali, DIKhan	July-Oct 2015	Eid survey3	Camel	under rump
31.8167	70.9167	Dewala, DIKhan	July-Oct 2015	Eid survey3	Goat	on back
31.8167	70.9167	Dewala, DIKhan	July-Oct 2015	Eid survey3	Cow	behind ear
31.8172	70.916	Main Bazaar, DIKhan City	July-Oct 2015	Eid survey3	Sheep	Under the hoof
31.8191	70.9152	Main Bazaar, DIKhan City	July-Oct 2015	Eid survey3	Ram	on back
31.8191	70.9152	Main Bazaar, DIKhan City	July-Oct 2015	Eid survey3	Goat	behind ear
31.8192	70.9152	Main Bazaar, DIKhan City	July-Oct 2015	Eid survey3	Camel	On the back
31.8216	70.9168	Main Bazaar, DIKhan City	July-Oct 2015	Eid survey3	Camel	in nostrils
31.8224	70.9152	Main Bazaar, DIKhan City	July-Oct 2015	Eid survey3	Sheep	front leg
31.8224	70.9151	Main Bazaar, DIKhan City	July-Oct 2015	Eid survey3	Sheep	front leg
31.8225	70.911	Main Bazaar, DIKhan City	July-Oct 2015	Eid survey3	Goat	in nostrils
31.8226	70.9111	Main Bazaar, DIKhan City	July-Oct 2015	Eid survey3	Goat	behind ear
31.8242	70.9145	Main Bazaar, DIKhan City	July-Oct 2015	Eid survey3	Goat	front knee
31.8255	70.9109	Main Bazaar, DIKhan City	July-Oct 2015	Eid survey3	Goat	on tail
31.8275	70.9174	DIKhan, UC1	July-Oct 2015	Eid survey3	Goat	under tail
31.8428	70.8625	Lachra, DIKhan	July-Oct 2015	Eid survey3	Goat	in ear
31.9286	70.4592	Ama Khel, Tank	July-Oct 2015	Eid survey3	Goat	between hind legs
31.9313	70.4955	Maddi, DIKhan	July-Oct 2015	Eid survey3	Goat	front knee
31.9808	70.6776	Chakhan, DIKhan	July-Oct 2015	Eid survey3	Cow	behind ear
32.0489	70.5717	Hathhala, DIKhan	July-Oct 2015	Eid survey3	Ram	under rump
32.0761	70.7042	Yarik, DIKhan	July-Oct 2015	Eid survey3	Camel	Near eye
32.0916	70.9563	Band Kurai, DIKhan	July-Oct 2015	Eid survey3	Cow	on udder
32.0982	70.6746	Yarik, DIKhan	July-Oct 2015	Eid survey3	Buffalo	under tail
32.1022	70.97	Paharpur city 2, DIKhan	July-Oct 2015	Eid survey3	Buffalo	behind ear
32.185	70.3814	Ghara Balooch, Tank	July-Oct 2015	Eid survey3	Goat	on back
32.2121	70.5382	Ranwal, Tank	July-Oct 2015	Eid survey3	Sheep	on back
32.2123	70.5577	Ranwal, Tank	July-Oct 2015	Eid survey3	sheep	underside of abdomen
32.2131	70.5557	Ranwal, Tank	July-Oct 2015	Eid survey3	cow	on back
32.2153	70.3806	Tank UC1	July-Oct 2015	Eid survey3	cow	on back
32.218	70.3853	Tank UC1	July-Oct 2015	Eid survey3	bull	on tail
32.2183	70.3851	Tank UC1	July-Oct 2015	Eid survey3	buffalo	under hoof
32.2195	70.3848	Tank UC1	July-Oct 2015	Eid survey3	Buffalo	under hoof
32.2221	70.3812	Tank UC1	July-Oct 2015	Eid survey3	Goat	near horns
32.2222	70.3815	Tank UC1	July-Oct 2015	Eid survey3	Sheep	behind ears
32.2223	70.3816	Tank UC1	July-Oct 2015	Eid survey3	goat	Near Udder
32.2224	70.3808	Tank UC1	July-Oct 2015	Eid survey3	goat	in nostrils
32.2247	70.3806	Tank UC1	July-Oct 2015	Eid survey3	goat	behind ear
32.2431	70.8819	Panyala, DIKhan	July-Oct 2015	Eid survey3	bull	under muzzle
32.2833	71.3667	Gujra, Punjab	July-Oct 2015	Eid survey3	bull	on tail
32.2836	71.3667	Gujra, Punjab	July-Oct 2015	Eid survey3	sheep	rump region
32.3228	70.7344	Dara Payezo, Lakki Marwat	July-Oct 2015	Eid survey3	ram	on back
32.3336	70.1144	Jandola, Tank	July-Oct 2015	Eid survey3	goat	front knees
32.36	71.31	Doaba, Mianwali, Punjab	July-Oct 2015	Eid survey3	cow	innerside of hind thigh
32.3622	71.3129	Doaba, Mianwali, Punjab	July-Oct 2015	Eid survey3	goat	under hoof
32.45	71.4667	Kundian, Mianwali	July-Oct 2015	Eid survey3	cow	under hoof
32.4511	71.4674	Kundian Mianwali	July-Oct 2015	Eid survey3	Cow	on back and hind legs
32.4626	70.6018	Mulazai, Tank	July-Oct 2015	Eid survey3	Goat	hind thighs
32.5711	70.5742	Behram Khel, Lakki Marwat	July-Oct 2015	Eid survey3	cow	between hind legs
32.6053	70.9144	Pahar Khel Thal, Lakki Marwat	July-Oct 2015	Eid survey3	goat	underside of abdomen
32.6747	71.2811	Isakhel, Mianwali	July-Oct 2015	Eid survey3	goat	On back
32.7323	71.018	Kachi Kamar, Lakki Marwat	July-Oct 2015	Eid survey3	Goat	under rump
32.7325	71.0176	Kachi Kamar, Lakki Marwat	July-Oct 2015	Eid survey3	Buffalo	under hoofs
32.7328	71.0178	Kachi Kamar, Lakki Marwat	July-Oct 2015	Eid survey3	goat	on back
32.7986	70.5064	Jani Khel, Bannu	July-Oct 2015	Eid survey3	buffalo	near horns
32.7986	70.5064	Jani Khel, Bannu	July-Oct 2015	Eid survey3	buffalo	on head
32.7986	70.5064	Jani Khel, Bannu	July-Oct 2015	Eid survey3	cow	in ear
32.8256	70.7819	Mam Khel, Lakki Marwart	July-Oct 2015	Eid survey3	cow	in nostrils
32.9466	70.5348	Mandew, Bannu	July-Oct 2015	Eid survey3	goat	in nostrils
32.9543	70.5065	Baka Khel, Bannu	July-Oct 2015	Eid survey3	goat	under tail region
32.9553	70.505	Baka Khel, Bannu	July-Oct 2015	Eid survey3	goat	under neck region
32.9841	71.0671	Mir Ali, Miran Shah, FATA	July-Oct 2015	Eid survey3	goat	behind ear
32.9994	70.0653	Mir Ali, Miran Shah, FATA	July-Oct 2015	Eid survey3	Camel	under tail region
33	70.065	Miran Shah	July-Oct 2015	Eid survey3	goat	in nostrils
33.002	70.0657	Mir Ali, Miran Shah, FATA	July-Oct 2015	Eid survey3	ram	in ear
33.0022	70.0669	Mir Ali, Miran Shah, FATA	July-Oct 2015	Eid survey3	Camel	rump region
33.0023	70.067	Mir Ali, Miran Shah, FATA	July-Oct 2015	Eid survey3	Goat	between front legs
33.0027	70.0597	Mir Ali, Miran Shah, FATA	July-Oct 2015	Eid survey3	cow	on tail
33.0163	70.9053	Warana, Karak	July-Oct 2015	Eid survey3	sheep	on Hind Limb
33.0164	70.9033	Warana, Karak	July-Oct 2015	Eid survey3	sheep	undersneath rump area
33.0226	70.744	Domail, Aral Hathi Khail, Bannu	July-Oct 2015	Eid survey3	goat	in hoof
33.1333	71.0833	Doctors colony, Karak South	July-Oct 2015	Eid survey3	goat	under front leg
33.1535	71.4001	Sabir Abad, Karak	July-Oct 2015	Eid survey3	bull	innerside of hind thigh
33.217	71.383	Sabir Abad, Karak	July-Oct 2015	Eid survey3	bull	rump region
33.2333	71.3333	Jatta Ismail Khan, Karak	July-Oct 2015	Eid survey3	bull	on back
33.249	70.4859	Shewa, Shewa Tandai, FATA	July-Oct 2015	Eid survey3	buffalo	underside of abdomen
33.2495	70.4872	Shewa, Shewa Tandai, FATA	July-Oct 2015	Eid survey3	sheep	on back
33.2499	70.4868	Shewa, Shewa Tandai, FATA	July-Oct 2015	Eid survey3	ram	on back
33.25	70.4833	Shewa, Shewa Tandai, FATA	July-Oct 2015	Eid survey3	Camel	neck region
33.2514	70.4868	Shewa, Shewa Tandai, FATA	July-Oct 2015	Eid survey3	ram	in nostrils
33.2517	70.4867	Shewa, Shewa Tandai, FATA	July-Oct 2015	Eid survey3	Goat	under muzzle
33.2538	70.4867	Shewa, Shewa Tandai, FATA	July-Oct 2015	Eid survey3	goat	in ear
33.2558	70.4866	Shewa, Shewa Tandai, FATA	July-Oct 2015	Eid survey3	Cow	in nostrils
33.3815	70.9364	Muhamad Khuwaja, Hungu	Aug-Nov2014	Eid survey2	bull	on front legs
33.3825	70.9361	Muhamad Khuwaja, Hungu	Aug-Nov2014	Eid survey2	Ram	behind ear
33.383	71.333	Lachi Urban, Kohat	Aug-Nov 2013	Eid survey1	cow	on back
33.435	71.5176	Dhoda, Kohat	Aug-Nov 2013	Eid survey1	cow	underneath abdomen
33.5167	71.55	Kharmatu, Kohat	Aug-Nov 2013	Eid survey1	sheep	hind leg
33.5228	71.3702	Sur Gul, KOhat	Aug-Nov 2013	Eid survey1	goat	under tail
33.5234	71.3688	Sur Gul, Kohat	Aug-Nov 2013	Eid survey1	cow	underneath rump
33.5478	71.4473	Kohat City, Urban 6	Aug-Nov 2012	Eid survey'	sheep	front leg
33.5511	71.4524	Kohat City, Urban 6	Aug-Nov2014	Eid survey2	goat	innerside of hind thigh
33.5525	71.4404	Kohat City, Urban 6	Aug-Nov2014	Eid survey2	goat	in ear
33.5546	71.504	Moh Gul Colony, Kohat, Togh Bala	Aug-Nov 2012	Eid survey'	cow	in ear
33.5555	71.4502	Kohat City, Urban 6	Aug-Nov 2012	Eid survey'	sheep	in nostrils
33.5573	71.5027	Moh Gul Colony, Kohat	Aug-Nov 2012	Eid survey'	cow	hind leg and back
33.5693	71.4769	Bahardar Kot, Kohat	Aug-Nov 2012	Eid survey'	Ram	under rump
33.5707	71.4825	Hayat Shaheed Colony, Kohat	Aug-Nov 2012	Eid survey'	cow	behind ears
33.5708	71.4827	Hayat Shaheed Colony, Kohat	Aug-Nov 2012	Eid survey'	sheep	on udder
33.5709	71.4785	Hayat Shaheed Colony, Kohat	Aug-Nov2014	Eid survey2	ram	under abdomen
33.5718	71.477	Hayat Shaheed Colony, Kohat	Aug-Nov2014	Eid survey2	cow	on back
33.5875	71.1397	Raisan, Hungu	Aug-Nov 2012	Eid survey'	goat	behind ear
33.5949	71.3964	Hungu Road, Mohamand Zai, Kohat	Aug-Nov 2012	Eid survey'	bull	behind horns
33.5977	71.3979	Mohamand Zai, Kohat	Aug-Nov 2012	Eid survey'	bull	under muzzle
33.6006	71.2791	Sherkot, Kohat	Aug-Nov 2013	Eid survey1	goat	on back
33.603	71.4688	KDA, Kohat City	Aug-Nov 2013	Eid survey1	goat	under tail region
33.6036	71.2859	Sherkot, Kohat	Aug-Nov 2012	Eid survey'	goat	under tail
33.6037	71.2861	Sherkot, Kohat	Aug-Nov 2012	Eid survey'	sheep	ear pinna
33.616	71.74	Adam Khel	Aug-Nov 2013	Eid survey1	ram	rump region
33.6237	71.7496	Adam Khel	Aug-Nov 2013	Eid survey1	cow	hind thigh
33.8243	71.856	Dag Ismail Khan, Noshera	Aug-Nov 2012	Eid survey'	cow	underneath abdomen
33.8271	71.5709	Mattani, Peshawar	Aug-Nov 2012	Eid survey'	cow	on back
33.8317	71.5765	Mattani, Peshawar	Aug-Nov 2012	Eid survey'	sheep	under tail
33.8331	71.5613	Mattani, Peshawar	Aug-Nov 2012	Eid survey'	ram	under hoofs
33.8331	71.5666	Mattani, Peshawar	Aug-Nov 2012	Eid survey'	cow	underneath rump
33.8332	71.5694	Mattani, Peshawar	Aug-Nov 2012	Eid survey'	bull	front leg
33.8333	71.5682	Mattani, Peshawar	Aug-Nov2014	Eid survey2	bull	innerside of front thigh							P+K=Ml+Mr+Sw	Jan-July 2012		Misc survey1		Vet Hospitals	Hospitals
33.8359	71.5774	Mattani, Peshawar	Aug-Nov2014	Eid survey2	goat	behind hind leg							Mid Pesh+K	Aug-Nov 2012		Eid survey'		Self surveys	Houses + Eid markets
33.8375	71.5653	Mattani, Peshawar	Aug-Nov2014	Eid survey2	cow	under rump							P+K=Ml+Mr+Sw	Mar-July 2013		Misc survey2
33.8407	71.5673	Mattani, Peshawar	Aug-Nov2014	Eid survey2	goat	underneath neck region							Mid+Upper	Aug-Nov 2013		Eid survey1
33.845	71.5667	Mattani, Peshawar	Aug-Nov 2012	Eid survey'	cow	on tail region							Mid +Upper	Feb-July 2014		Misc survey3
33.8454	71.5646	Mattani, Peshawar	Aug-Nov 2012	Eid survey'	goat	on hind legs							Mid+Upper	Aug-Nov2014		Eid survey2
33.8935	72.1098	Chasmai, Noshera	Aug-Nov 2012	Eid survey'	bull	behind ear							Mid+Upper	Nov 2014- Feb 2015		Misc survey4
33.8947	72.109	Chasmai, Noshera	Aug-Nov 2012	Eid survey'	sheep	on back and tail region							South KP	July-Oct 2015		Eid survey3
33.8949	72.1089	Chasmai, Noshera	Aug-Nov 2012	Eid survey'	sheep	in nostrils
33.8951	72.1086	Chasmai, Noshera	Aug-Nov 2012	Eid survey'	ram	in ear
33.8952	72.1087	Chasmai, Noshera	Aug-Nov 2012	Eid survey'	sheep	between hind legs
33.9512	71.5382	Bazidkhel, Peshawar	Aug-Nov 2012	Eid survey'	ram	behind ear
33.9537	71.5393	Bazidkhel, Peshawar	Aug-Nov 2013	Eid survey1	cow	below muzzle
33.9544	71.5355	Bazidkhel, Peshawar	Aug-Nov 2013	Eid survey1	Camel	rump region
33.9551	71.5458	BazidKhel, Peshawar	Aug-Nov2014	Eid survey2	Camel	on back
33.956	71.5431	BazidKhel, Peshawar	Aug-Nov2014	Eid survey2	goat	on back
33.9659	71.7337	Urmar Payan, Peshawar	Aug-Nov 2013	Eid survey1	sheep	on rump
33.966	71.7338	Urmar Payan, Peshawar	Aug-Nov 2013	Eid survey1	cow	in nostrils
33.9669	71.7314	Urmar Payan, Peshawar	Aug-Nov2014	Eid survey2	goat	on back
33.9673	71.7313	Urmar Payan, Peshawar	Aug-Nov2014	Eid survey2	goat	on back
33.9707	71.7318	Urmar Payan, Peshawar	Aug-Nov2014	Eid survey2	goat	under tail
33.9714	71.5628	Deh Bahadur Peshawar	Jan-July 2012	Misc survey1	cow	in ear
33.972	71.7332	Urmar Payan, Peshawar	Mar-July 2013	Misc survey2	cow	on hind legs
33.9721	71.7334	Urmar Payan, Peshawar	Aug-Nov 2012	Eid survey'	cow	hind knees
33.9907	71.6019	Hazar Khuwani, Peshawar	Aug-Nov 2012	Eid survey'	bull	head region
34	71.65	Chamkanni, Peshawar	Aug-Nov 2012	Eid survey'	bull	on back
34.0128	71.5231	Tehkal Payan, Peshawar	Jan-July 2012	Misc survey1	sheep	on back
34.013	71.523	Tehkal Payan, Peshawar	Jan-July 2012	Misc survey1	buck	on back
34.0142	71.5216	Tehkal Payan, Peshawar	Aug-Nov2014	Eid survey2	ram	on back
34.0171	71.7277	Babbi, Chowkai, Nowshera	Nov 2014- Feb 2015	Misc survey4	dog	on muzzle
34.0377	71.6071	Pakha Ghulam, Peshawar	Aug-Nov 2013	Eid survey1	bull	on back
34.0381	71.607	Pakha Ghulam, Peshawar	Aug-Nov 2013	Eid survey1	Sheep	under tail
34.0384	71.6065	Pakha Ghulam, Peshawar	Aug-Nov2014	Eid survey2	goat	under hoof
34.0392	71.6081	Pakha Ghulam, Peshawar	Aug-Nov2014	Eid survey2	goat	under tail
34.0497	71.4614	Malkandhir, Peshawar	Nov 2014- Feb 2015	Misc survey4	Buck	hind leg
34.063	71.6724	Budni, Peshawar	Aug-Nov 2012	Eid survey'	Sheep	front knee
34.0738	72.528	Marghuz, Swabi	Aug-Nov 2012	Eid survey'	ram	rearside of front legs
34.0772	72.5321	Marghuz, Swabi	Aug-Nov 2012	Eid survey'	cow	on back
34.0786	71.5053	Mathra, Peshawar	Nov 2014- Feb 2015	Misc survey4	Donkey	neck region
34.0996	71.1486	Landi Kotal, near Landi kotal railway	Mar-July 2013	Misc survey2	horse	knees
34.1011	71.1456	Landi Kotal, Near Torkhum Highway	Mar-July 2013	Misc survey2	Camel	rump region
34.1542	73.2627	Kakol, Abbotabad	Aug-Nov 2013	Eid survey1	Cow	beneath abdomen
34.1543	73.2616	Kakol, Abbotabad	Aug-Nov 2013	Eid survey1	cow	on neck region
34.1594	73.2115	Abbotabad City	Aug-Nov 2013	Eid survey1	sheep	under tail
34.1595	73.2086	Abbotabad City	Aug-Nov2014	Eid survey2	Sheep	underneath abdomen
34.1613	73.2288	Kakol, Abbotabad	Aug-Nov2014	Eid survey2	bull	on back
34.1618	73.2208	Abboatabad, City	Nov 2014- Feb 2015	Misc survey4	Dog	neck region
34.1657	73.2579	Kakol, Abbotabad	Nov 2014- Feb 2015	Misc survey4	Cat	muzzle
34.1661	73.2575	Kakol, Abbotabad	Aug-Nov2014	Eid survey2	Goat	in ear
34.1662	72.4611	Saleem Khan, Swabi	Aug-Nov 2013	Eid survey1	Sheep	on back
34.1664	73.2633	Kakol, Abbotabad	Nov 2014- Feb 2015	Misc survey4	Donkey	rump region
34.1665	72.4614	Saleem Khan, Swabi	Nov 2014- Feb 2015	Misc survey4	Dog	hind knees
34.1673	73.2583	Kakol, Abbotabad	Aug-Nov 2013	Eid survey1	bull	hind thigh
34.1712	73.2448	Kakol, Abbotabad	Aug-Nov 2013	Eid survey1	cow	under abdomen
34.173	73.2574	Kakol, Abbotabad	Aug-Nov2014	Eid survey2	cow	in ear
34.1733	73.2453	Kakol, Abbotabad	Aug-Nov2014	Eid survey2	cow	behind ear
34.1887	71.7647	Utmanzai, Charsada	Aug-Nov2014	Eid survey2	buffalo	between hind legs
34.1887	71.7643	Utmanzai, Charsadda	Aug-Nov2014	Eid survey2	buffalo	on back
34.2142	71.555	Shabqadar, Charsadda	Aug-Nov 2013	Eid survey1	buffalo	on back
34.3	71.6539	Tangi, Charsadda	Aug-Nov 2013	Eid survey1	goat	underneath abdomen
34.3047	71.7733	Dakai, Charsada	Jan-July 2012	Misc survey1	Donkey	on back
34.315	72.0675	Jamal Ghari, Mardan	Aug-Nov 2013	Eid survey1	cow	on udder
34.317	72.0678	Jamal Ghari, Mardan	Aug-Nov 2013	Eid survey1	buffalo	hind leg
34.3346	73.2143	Manshera City	Nov 2014- Feb 2015	Misc survey4	Horse	neck region
34.3415	73.1946	Manshera City	Nov 2014- Feb 2015	Misc survey4	Donkey	head region
34.4175	72.6264	Makhranai, Buner	Feb-July 2014	Misc survey3	buffalo	near horns
34.4176	72.6258	Makhranai, Buner	Aug-Nov 2012	Eid survey'	cow	under abdomen
34.4194	72.6271	Makhranai, Buner	Aug-Nov 2012	Eid survey'	cow	on tail
34.4194	72.6272	Makhranai, Buner	Aug-Nov 2012	Eid survey'	Buck	on back
34.581	72.0494	Serei, Allahdand, Malkand	Aug-Nov 2013	Eid survey1	goat	on back
34.5871	72.0451	Serei, Allandand, Malakand	Aug-Nov 2013	Eid survey1	goat	under rump
34.5982	71.944	Bat Khel Middle, Malakand	Feb-July 2014	Misc survey3	sheep	on back
34.6071	72.0651	Thala, Malakand	Feb-July 2014	Misc survey3	cow	behind ear
34.6084	71.9476	Bat Khel, Malakand	Feb-July 2014	Misc survey3	Horse	underneath abdomen
34.6092	72.0245	Serei, Allandand, Malakand	Nov 2014- Feb 2015	Misc survey4	Donkey	between hind legs
34.6121	71.9336	Khar, Malakand	Jan-July 2012	Misc survey1	cow	on belly
34.6156	71.9435	Khar, Malakand	Jan-July 2012	Misc survey1	Crane	on head
34.6157	72.0187	Allandand, Malakand	Nov 2014- Feb 2015	Misc survey4	sheep	on hoof
34.629	72.0666	Thala, Malakand	Aug-Nov 2013	Eid survey1	sheep	hind thighs
34.6378	72.0654	Thala, Malakand	Aug-Nov 2013	Eid survey1	sheep	in ear
34.649	72.1037	Thala, Malakand	Aug-Nov2014	Eid survey2	lamb	under hind thigh
34.651	72.1038	Thala, Malakand	Aug-Nov2014	Eid survey2	cow	under muzzle
34.6676	71.6002	Mohmand Agency	Aug-Nov2014	Eid survey2	cow	beneath abdomen
34.6784	72.1282	Shamozai, Swat	Jan-July 2012	Misc survey1	buffalo	on belly
34.6793	72.0339	Chakdara, Lower Dir	Nov 2014- Feb 2015	Misc survey4	goat	under hoof
34.6856	72.133	Shamozai, Swat	Aug-Nov2014	Eid survey2	goat	under tail region
34.6862	72.139	Shamozai, Swat	Aug-Nov2014	Eid survey2	cow	under neck region
34.6913	72.0345	Chakdara, Lower Dir	Nov 2014- Feb 2015	Misc survey4	ram	on hind legs
34.7146	71.9844	Ouch, Lower Dir	Aug-Nov 2013	Eid survey1	bull	under rump
34.7191	72.0122	Ouch, Lower DIr	Aug-Nov 2013	Eid survey1	bull	on front legs
34.7285	72.0229	Ouch, Lower Dir	Aug-Nov2014	Eid survey2	buffalo	on hind legs
34.7482	72.3476	Banringaro Darai, Swat	Aug-Nov2014	Eid survey2	Cow	on tail
34.7498	72.3504	Banringaro Darai, Swat	Aug-Nov2014	Eid survey2	goat	under tail
34.8674	71.9393	Munjai, Lower Dir	Jan-July 2012	Misc survey1	cow	on back
34.9034	71.83	Haya Seri, Lower Dir	Nov 2014- Feb 2015	Misc survey4	Donkey	in nostrils
34.9277	72.8745	Batyal, Shangla	Aug-Nov 2013	Eid survey1	goat	in ear
34.9431	72.8724	Batyal, Shangla	Aug-Nov 2013	Eid survey1	Sheep	on back
34.9667	71.8108	Gail Maidan, Lower Dir	Nov 2014- Feb 2015	Misc survey4	Horse	on back
34.9931	72.0292	Warai, Upper Dir	Aug-Nov2014	Eid survey2	cow	on back
35.0167	72.0353	Dislawar, Upper Dir	Nov 2014- Feb 2015	Misc survey4	bull	behind ear
35.1908	71.8692	Dir Urban Upper Dir	Aug-Nov2014	Eid survey2	cow	under hoof
35.1963	71.873	Dir Urban, Upper Dir	Aug-Nov2014	Eid survey2	Cow	on udder
35.2046	71.8709	Dir Urban, Upper Dir	Aug-Nov2014	Eid survey2	Cow	on front legs
35.2093	71.8715	Dir Urban Upper Dir	Feb-July 2014	Misc survey3	Cow	under hind legs
35.2101	71.8809	Dir Urban, Upper Dir	Feb-July 2014	Misc survey3	Horse	under tail
35.2177	71.8696	Dir Urban, Upper Dir	Feb-July 2014	Misc survey3	bull	between front legs
35.2556	72.0058	Sheringal, Upper Dir	Feb-July 2014	Misc survey3	Horse	head region
35.2558	72.0038	Sheringal, Upper Dir	Aug-Nov2014	Eid survey2	Ram	head region
35.2581	72.0064	Sheringal Upper Dir	Aug-Nov2014	Eid survey2	Cow	on back
35.267	72.0056	Gwaldai, Upper Dir	Nov 2014- Feb 2015	Misc survey4	Donkey	on head
35.2735	72.004	Gwaldai, Upper Dir	Nov 2014- Feb 2015	Misc survey4	Donkey	rump region
35.2777	72.0046	Gwaldai, Upper Dir	Aug-Nov2014	Eid survey2	goat	under tail
35.4932	72.2465	Kalkot, Upper Dir	Aug-Nov2014	Eid survey2	goat	on back
35.5379	72.4122	Utror, Swat	Nov 2014- Feb 2015	Misc survey4	Buffalo	underneath abdomen
35.55	72.6672	Kalam, Swat	Nov 2014- Feb 2015	Misc survey4	Cow	on back
35.5855	72.1793	Kalkot, Swat	Aug-Nov2014	Eid survey2	Sheep	on back
35.6343	72.2674	Utror, Swat	Nov 2014- Feb 2015	Misc survey4	Horse	on head region
35.7637	71.7743	Broz, Chitral	Aug-Nov 2013	Eid survey1	goat	on back
35.7646	71.7707	Broz, Chitral	Aug-Nov2014	Eid survey2	goat	under tail
35.7723	71.7782	Broz, Chitral	Aug-Nov2014	Eid survey2	Sheep	under hoof
35.7828	71.7764	Broz, CHitral	Aug-Nov2014	Eid survey2	Sheep	in ear
35.8315	71.7816	Danin, Chitral	Feb-July 2014	Misc survey3	Dog	innerside of front thigh
35.8365	71.7809	Chitral 1, CHitral	Aug-Nov 2013	Eid survey1	goat	on back
35.8476	71.7898	Chitral 1, Chitral	Aug-Nov 2013	Eid survey1	sheep	on back
35.859	71.7936	Chitral 1, CHitral	Aug-Nov2014	Eid survey2	sheep	on back
35.8702	71.7909	Danin, Chitral	Feb-July 2014	Misc survey3	buffalo	under hoofs
35.8767	71.7977	Chitral 2, Chitral	Feb-July 2014	Misc survey3	cow	on back
35.9927	72.145	Koh, Chitral	Aug-Nov 2013	Eid survey1	cow	on back
33.8226	71.8568	Dag Ismail Khan, Noshera	Aug-Nov2014	Eid survey2	goat	under tail

## Sheet: Wohlfartia_Magnifica
Species	Latitude	Longitude	Location	Date	Survey Code	Host Body	Region of Infestation
wohlfahrtia magnifica	33.5876	71.1409	Shahukhel	Nov 2014- Feb 2015	Misc survey4	Camel	head region
wohlfahrtia magnifica	33.5876	71.1407	Shahukhel	Aug-Nov 2014	Eid survey 2	Cow	in the ear
wohlfahrtia magnifica	33.5876	71.1414	Shahukhel	Aug-Nov 2014	Eid survey 2	cow	On the back
wohlfahrtia magnifica	33.5851	71.1564	Shahukhel	Aug-Nov 2013	Eid survey 1	sheep	beneath the rump
wohlfahrtia magnifica	33.585	71.1564	Shahukhel	Aug-Nov 2013	Eid survey 1	goat	on the back
wohlfahrtia magnifica	33.5276	71.462	Khawasi Banda	Aug-Nov 2014	Eid survey 2	goat	near the tail region
wohlfahrtia magnifica	33.5268	71.4641	Khawasi Banda	Aug-Nov 2014	Eid survey 2	sheep	under the tail
wohlfahrtia magnifica	33.5265	71.4637	Khawasi Banda	Aug-Nov 2014	Eid survey 2	cow	on the belly
wohlfahrtia magnifica	33.5236	71.4649	Khawasi Banda	Aug-Nov 2013	Eid survey 1	sheep	beneath the tail
wohlfahrtia magnifica	33.5216	71.4661	Khawasi Banda	Aug-Nov 2013	Eid survey 1	sheep	under the hoof
wohlfahrtia magnifica	33.5267	71.464	Khawasi Banda	Aug-Nov 2013	Eid survey 1	buffalo	on the tail
wohlfahrtia magnifica	33.5883	71.4465	Cantt Road, Kohat	Aug-Nov 2013	Eid survey 1	cow	on the back
wohlfahrtia magnifica	33.5884	71.4462	Cantt Road, Kohat	Aug-Nov 2013	Eid survey 1	sheep	on the back
wohlfahrtia magnifica	33.5901	71.4374	Rawalpindi Jand Kohat Road	Aug-Nov 2013	Eid survey 1	cow	under rump
wohlfahrtia magnifica	33.5901	71.4374	Rawalpindi Jand Kohat Road	Aug-Nov 2013	Eid survey 1	buffalo	innerside of thigh
wohlfahrtia magnifica	33.5841	71.4425	Bannu Road Kohat	Nov 2014- Feb 2015	Misc survey4	buffalo	on the hind leg
wohlfahrtia magnifica	33.5844	71.445	Bannu Road Kohat	Nov 2014- Feb 2015	Misc survey4	cow	On back
wohlfahrtia magnifica	33.6069	71.4581	KDA	Aug-Nov 2014	Eid survey 2	goat	on back
wohlfahrtia magnifica	33.6037	71.4631	KDA	Aug-Nov 2014	Eid survey 2	sheep	on back
wohlfahrtia magnifica	33.6035	71.463	KDA	Aug-Nov 2014	Eid survey 2	sheep	on back
wohlfahrtia magnifica	33.6044	71.4575	KDA	Mar-July 2013	Misc survey2	buffalo	on udder
wohlfahrtia magnifica	33.607	71.4673	KDA	Mar-July 2013	Misc survey2	sheep	under tail
wohlfahrtia magnifica	33.6052	71.4473	KDA	Mar-July 2013	Misc survey2	goat	between front legs
wohlfahrtia magnifica	33.6055	71.4474	KDA	Nov 2014- Feb 2015	Misc survey4	Donkey	on back
wohlfahrtia magnifica	33.6058	71.4563	KDA	Nov 2014- Feb 2015	Misc survey4	buffalo	on tail
wohlfahrtia magnifica	33.6037	71.4486	KDA	Nov 2014- Feb 2015	Misc survey4	Horse	legs
wohlfahrtia magnifica	33.2144	71.0445	Khurram Muhmmad Zai	Aug-Nov 2013	Eid survey 1	cow	in hoof
wohlfahrtia magnifica	33.2144	71.0443	Khurram Muhmmad Zai	Aug-Nov 2014	Eid survey 2	cow	in tail region
wohlfahrtia magnifica	33.2147	71.053	Khurram Muhmmad Zai	Aug-Nov 2014	Eid survey 2	goat	on back
wohlfahrtia magnifica	33.2148	71.0528	Khurram Muhmmad Zai	Aug-Nov 2014	Eid survey 2	sheep	near horns
wohlfahrtia magnifica	33.5562	71.1022	Bahadur Banda	Aug-Nov 2013	Eid survey 1	goat	near ears
wohlfahrtia magnifica	33.5564	71.102	Bahadur Banda	Aug-Nov 2013	Eid survey 1	cow	on back
wohlfahrtia magnifica	33.5572	71.1047	Bahadur Banda	Aug-Nov 2013	Eid survey 1	sheep	under rump
wohlfahrtia magnifica	33.5684	71.4227	Tanda Dam Road	Aug-Nov 2013	Eid survey 1	cow	under hoof
wohlfahrtia magnifica	33.5683	71.4228	Tanda Dam Road	Aug-Nov 2013	Eid survey 1	goat	on back
wohlfahrtia magnifica	33.5991	71.3157	Chakar Kot	Aug-Nov 2013	Eid survey 1	sheep	on front leg
wohlfahrtia magnifica	33.5992	71.3158	Chakar Kot	Aug-Nov 2013	Eid survey 1	bull	neck region
wohlfahrtia magnifica	33.6007	71.2994	Chakar kot	Aug-Nov 2013	Eid survey 1	sheep	rump region
wohlfahrtia magnifica	33.5875	71.1276	Shahukhel	Aug-Nov 2013	Eid survey 1	cow	on back
wohlfahrtia magnifica	33.5874	71.1275	Shahukhel	Aug-Nov 2013	Eid survey 1	cow	on back
wohlfahrtia magnifica	33.5876	71.1262	Shahukhel	Aug-Nov 2013	Eid survey 1	bull	head region
wohlfahrtia magnifica	33.9554	71.5365	Bazid Khel	Aug-Nov 2014	Eid survey 2	goat	on hind legs
wohlfahrtia magnifica	33.9557	71.5367	Bazid Khel	Aug-Nov 2014	Eid survey 2	sheep	tail region
wohlfahrtia magnifica	33.9522	71.5337	Bazid Khel	Aug-Nov 2014	Eid survey 2	goat	on back
wohlfahrtia magnifica	33.9523	71.5337	Bazid Khel	Aug-Nov 2014	Eid survey 2	goat	on back
wohlfahrtia magnifica	33.5424	71.4027	Kamardhand	Aug-Nov 2013	Eid survey 1	sheep	on tail
wohlfahrtia magnifica	33.5426	71.4027	Kamardhand	Aug-Nov 2013	Eid survey 1	cow	underneath abdomen
wohlfahrtia magnifica	33.5427	71.4002	Kamardhand	Aug-Nov 2013	Eid survey 1	buffalo	on back
wohlfahrtia magnifica	33.5425	71.4002	Kamardhand	Aug-Nov 2013	Eid survey 1	cow	on abdomen
wohlfahrtia magnifica	33.5412	71.4024	Kamardhand	Aug-Nov 2013	Eid survey 1	goat	on udder
wohlfahrtia magnifica	33.618	71.459	Hangu bypass	Aug-Nov 2014	Eid survey 2	sheep	between legs
wohlfahrtia magnifica	33.6181	71.4592	Hangu bypass	Aug-Nov 2014	Eid survey 2	cow	under hoof
wohlfahrtia magnifica	33.616	71.455	Hangu bypass	Aug-Nov 2014	Eid survey 2	sheep	on back
wohlfahrtia magnifica	33.6161	71.4549	Hangu bypass	Aug-Nov 2014	Eid survey 2	cow	on back
wohlfahrtia magnifica	33.1822	70.9555	Bahader Khel	Aug-Nov 2013	Eid survey 1	goat	on back
wohlfahrtia magnifica	33.1822	70.9556	Bahader Khel	Aug-Nov 2013	Eid survey 1	sheep	in ear
wohlfahrtia magnifica	33.1807	70.9562	Bahader Khel	Aug-Nov 2013	Eid survey 1	cow	near horns
wohlfahrtia magnifica	33.1807	70.9561	Bahader Khel	Aug-Nov 2013	Eid survey 1	cow	near tail
wohlfahrtia magnifica	33.1815	70.9579	Bahader Khel	Aug-Nov 2013	Eid survey 1	cow	under abdomen
wohlfahrtia magnifica	33.1814	70.9575	Bahader Khel	Nov 2014- Feb 2015	Misc survey4	Horse	in eye
wohlfahrtia magnifica	33.5528	71.4972	Moh Gul Colony	Nov 2014- Feb 2015	Misc survey4	Dog	muzzle
wohlfahrtia magnifica	33.5527	71.4974	Moh Gul Colony	Nov 2014- Feb 2015	Misc survey4	Donkey	neck region
wohlfahrtia magnifica	33.5541	71.5053	Moh Gul Colony	Aug-Nov 2014	Eid survey 2	cow	front knees
wohlfahrtia magnifica	33.5539	71.5052	Moh Gul Colony	Aug-Nov 2014	Eid survey 2	goat	in nostrils
wohlfahrtia magnifica	33.5202	71.5539	Billitang	Mar-July 2013	Misc survey2	buffalo	rump region
wohlfahrtia magnifica	33.5203	71.5535	Billitang	Mar-July 2013	Misc survey2	buffalo	tail region
wohlfahrtia magnifica	33.5195	71.5597	Billitang	Mar-July 2013	Misc survey2	cow	hind leg
wohlfahrtia magnifica	33.5195	71.56	Billitang	Aug-Nov 2014	Eid survey 2	cow	hind hoof
wohlfahrtia magnifica	33.5083	71.3825	Kamardhand	Aug-Nov 2014	Eid survey 2	cow	tail region
wohlfahrtia magnifica	33.5082	71.3825	Kamardhand	Mar-July 2013	Misc survey2	goat	near eye
wohlfahrtia magnifica	33.5082	71.3823	Kamardhand	Mar-July 2013	Misc survey2	goat	near horns
wohlfahrtia magnifica	33.5416	71.4612	Bannu Road Kohat	Aug-Nov 2014	Eid survey 2	calf	in ear
wohlfahrtia magnifica	33.5414	71.4611	Bannu Road Kohat	Aug-Nov 2014	Eid survey 2	sheep	rump region
wohlfahrtia magnifica	33.5387	71.4611	Bannu Road Kohat	Aug-Nov 2014	Eid survey 2	bull	head region
wohlfahrtia magnifica	33.5387	71.461	Bannu Road Kohat	Feb-July 2014	Misc survey3	buffalo	under tail
wohlfahrtia magnifica	33.5415	71.4606	Bannu Road Kohat	Feb-July 2014	Misc survey3	Horse	on back
wohlfahrtia magnifica	33.5335	71.5663	Bannu Road Kohat	Mar-July 2013	Misc survey2	cow	between front legs
wohlfahrtia magnifica	33.5335	71.5661	Bannu Road Kohat	Aug-Nov 2013	Eid survey 1	Sheep	on back
wohlfahrtia magnifica	33.5387	71.5579	Bannu Road Kohat	Aug-Nov 2013	Eid survey 1	goat	under tail
wohlfahrtia magnifica	33.5386	71.558	Bannu Road Kohat	Aug-Nov 2013	Eid survey 1	goat	under hoof
wohlfahrtia magnifica	33.5384	71.5579	Bannu Road Kohat	Aug-Nov 2013	Eid survey 1	sheep	on back
wohlfahrtia magnifica	33.539	71.5598	Bannu Road Kohat	Mar-July 2013	Misc survey2	Donkey	in neck region
wohlfahrtia magnifica	33.5869	71.4698	Mir Ahmad Khel	Aug-Nov 2014	Eid survey 2	sheep	on back
wohlfahrtia magnifica	33.583	71.4606	Mir Ahmad Khel	Aug-Nov 2014	Eid survey 2	sheep	in ear
wohlfahrtia magnifica	33.583	71.4604	Mir Ahmad Khel	Mar-July 2013	Misc survey2	goat	hind leg
wohlfahrtia magnifica	33.5319	71.3081	Tanda Dam Road	Aug-Nov 2014	Eid survey 2	goat	on belly
wohlfahrtia magnifica	33.5317	71.3081	Tanda Dam Road	Aug-Nov 2014	Eid survey 2	goat	hind thighs
wohlfahrtia magnifica	33.5369	71.4205	Tanda Dam Road	Aug-Nov 2014	Eid survey 2	sheep	under hoof
wohlfahrtia magnifica	33.5368	71.4206	Tanda Dam Road	Aug-Nov 2014	Eid survey 2	bull	hind leg
wohlfahrtia magnifica	33.4098	71.0746	Chapari	Mar-July 2013	Misc survey2	Dog	on head
wohlfahrtia magnifica	33.4097	71.0747	Chapari	Mar-July 2013	Misc survey2	bull	rump region
wohlfahrtia magnifica	33.3797	71.0163	Anarchina	Aug-Nov 2013	Eid survey 1	sheep	in ear
wohlfahrtia magnifica	33.3796	71.016	Anarchina	Aug-Nov 2013	Eid survey 1	goat	hind thigh
wohlfahrtia magnifica	33.3777	71.0134	Anarchina	Aug-Nov 2013	Eid survey 1	cow	on back
wohlfahrtia magnifica	33.5849	71.3735	Tanda Dam Road	Aug-Nov 2014	Eid survey 2	cow	on back
wohlfahrtia magnifica	33.5855	71.3715	Tanda Dam Road	Aug-Nov 2014	Eid survey 2	cow	on back
wohlfahrtia magnifica	33.5684	71.4819	Rahimabad	Mar-July 2013	Misc survey2	bull	hind leg
wohlfahrtia magnifica	33.5684	71.4818	Rahimabad	Mar-July 2013	Misc survey2	ram	near ears
wohlfahrtia magnifica	33.5686	71.4819	Rahimabad	Aug-Nov 2013	Eid survey 1	sheep	on udder
wohlfahrtia magnifica	33.9568	71.5685	Inqilaab road Badaber	Aug-Nov 2014	Eid survey 2	cow	under tail
wohlfahrtia magnifica	33.9567	71.5682	Inqilaab road Badaber	Aug-Nov 2014	Eid survey 2	buffalo	under hoofs
wohlfahrtia magnifica	33.9307	71.5114	Mashokhel Road	Aug-Nov 2013	Eid survey 1	buffalo	on back
wohlfahrtia magnifica	33.9306	71.5112	Mashokhel Road	Aug-Nov 2013	Eid survey 1	cow	under tail
wohlfahrtia magnifica	33.9325	71.5088	Sarband road	Aug-Nov 2013	Eid survey 1	cow	near tail
wohlfahrtia magnifica	33.9323	71.5086	Sarband road	Aug-Nov 2013	Eid survey 1	sheep	on hind leg
wohlfahrtia magnifica	33.5869	71.4644	Mir Ahmad Khel	Mar-July 2013	Misc survey2	goat	on back
wohlfahrtia magnifica	33.587	71.4646	Mir Ahmad Khel	Mar-July 2013	Misc survey2	Bull	head region
wohlfahrtia magnifica	33.5835	71.4614	Mir Ahmad Khel	Mar-July 2013	Misc survey2	Dog	muzzle
wohlfahrtia magnifica	33.5834	71.4616	Mir Ahmad Khel	Aug-Nov 2013	Eid survey 1	bull	between legs
wohlfahrtia magnifica	33.9523	71.5317	Ahmed Khel	Aug-Nov 2013	Eid survey 1	goat	on tail
wohlfahrtia magnifica	33.9521	71.5317	Ahmed Khel	Aug-Nov 2013	Eid survey 1	sheep	rump region
wohlfahrtia magnifica	33.7955	71.561	Mattani	Mar-July 2013	Misc survey2	Donkey	muzzle
wohlfahrtia magnifica	33.7954	71.561	Mattani	Feb-July 2014	Misc survey3	Horse	near eye
wohlfahrtia magnifica	33.8006	71.563	Mattani	Feb-July 2014	Misc survey3	Bull	leg region
wohlfahrtia magnifica	33.8023	71.5545	Mattani	Aug-Nov 2014	Eid survey 2	sheep	under rump
wohlfahrtia magnifica	33.8332	71.5647	Mattani	Aug-Nov 2014	Eid survey 2	goat	on tail
wohlfahrtia magnifica	33.833	71.5645	Mattani	Aug-Nov 2014	Eid survey 2	cow	udder
wohlfahrtia magnifica	33.8268	71.5644	Mattani	Aug-Nov 2014	Eid survey 2	cow	hoof slit
wohlfahrtia magnifica	33.8266	71.5643	Mattani	Mar-July 2013	Misc survey2	Bull	back of head
wohlfahrtia magnifica	33.8264	71.5641	Mattani	Mar-July 2013	Misc survey2	Ram	under hoof
wohlfahrtia magnifica	33.9347	71.5156	Sheikh Muhammadi	Feb-July 2014	Misc survey3	sheep	on abdomen
wohlfahrtia magnifica	33.9346	71.5155	Sheikh Muhammadi	Feb-July 2014	Misc survey3	cow	hind leg
wohlfahrtia magnifica	33.9343	71.513	Sheikh Muhammadi	Aug-Nov 2014	Eid survey 2	cow	tail region
wohlfahrtia magnifica	33.9325	71.509	Sheikh Muhammadi	Aug-Nov 2014	Eid survey 2	cow	on back
wohlfahrtia magnifica	33.9309	71.5107	Sheikh Muhammadi	Aug-Nov 2014	Eid survey 2	bull	front leg
wohlfahrtia magnifica	33.906	71.496	Mashokhel	Mar-July 2013	Misc survey2	Dog	front leg
wohlfahrtia magnifica	33.9059	71.496	Mashokhel	Aug-Nov 2014	Eid survey 2	sheep	in ear
wohlfahrtia magnifica	33.9074	71.5036	Mashokhel	Aug-Nov 2014	Eid survey 2	cow	on back
wohlfahrtia magnifica	33.8923	72.1103	Khawrai	Feb-July 2014	Misc survey3	cow	near eye
wohlfahrtia magnifica	32.733	71.0206	Indus Highway Shahab khel	Mar-July 2013	Misc survey2	bull	on muzzle
wohlfahrtia magnifica	32.7326	71.0207	Indus High way Shahab Khel	Aug-Nov 2014	Eid survey 1	goat	rump region
wohlfahrtia magnifica	32.7309	71.0197	Indus Highway Shahab khel	Aug-Nov 2014	Eid survey 1	goat	rump region
wohlfahrtia magnifica	33.9668	71.7315	Urmar Payan	Feb-July 2014	Misc survey3	sheep	on back
wohlfahrtia magnifica	33.9667	71.7314	Urmar Payan	Feb-July 2014	Misc survey3	Horse	neck and back
wohlfahrtia magnifica	33.9659	71.7288	Urmar Payan	Aug-Nov 2014	Eid survey 2	cow	on back
wohlfahrtia magnifica	34.1223	71.6117	Charssada Road Naguman	Aug-Nov 2014	Eid survey 2	buffalo	on front leg
wohlfahrtia magnifica	34.1223	71.612	Charssada Road Naguman	Aug-Nov 2014	Eid survey 2	goat	under tail
wohlfahrtia magnifica	34.1243	71.6066	Naguman	Mar-July 2013	Misc survey2	goat	on back
wohlfahrtia magnifica	34.1273	71.606	Naguman	Feb-July 2014	Misc survey3	Donkey	neck
wohlfahrtia magnifica	34.1469	71.9366	Pordal Khan	Aug-Nov 2013	Eid survey 1	Sheep	hind leg
wohlfahrtia magnifica	34.1467	71.9366	Pordal Khan	Aug-Nov 2013	Eid survey 1	cow	on back
wohlfahrtia magnifica	34.1443	71.9395	Pordal Khan	Aug-Nov 2014	Eid survey 2	cow	on back
wohlfahrtia magnifica	34.1439	71.9407	Pordal Khan	Aug-Nov 2014	Eid survey 2	sheep	rump region
wohlfahrtia magnifica	34.0028	71.3803	Jamrud	Aug-Nov 2014	Eid survey 2	goat	under tail
wohlfahrtia magnifica	34.0027	71.38	Jamrud	Aug-Nov 2014	Eid survey 2	goat	under tail
wohlfahrtia magnifica	34.006	71.3776	Jamrud	Aug-Nov 2014	Eid survey 2	goat	on back
wohlfahrtia magnifica	34.1009	71.1479	Landi kotal	Mar-July 2013	Misc survey2	sheep	on neck
wohlfahrtia magnifica	34.1001	71.144	Landi kotal	Aug-Nov 2013	Eid survey 1	cow	on back
wohlfahrtia magnifica	34.0995	71.139	Landi kotal	Aug-Nov 2013	Eid survey 1	cow	on tail
wohlfahrtia magnifica	34.0089	71.4085	Regi	Mar-July 2013	Misc survey2	sheep	underneath abdomen
wohlfahrtia magnifica	34.0964	71.4847	Mathra Warsak road	Feb-July 2014	Misc survey3	Dog	on hind leg
wohlfahrtia magnifica	34.0943	71.4844	Mathra Warsak road	Aug-Nov 2013	Eid survey 1	sheep	front thigh
wohlfahrtia magnifica	34.1323	71.46	Warsak road	Feb-July 2014	Misc survey3	cow	in eye
wohlfahrtia magnifica	34.1344	71.4617	Warsak road	Aug-Nov 2013	Eid survey 1	sheep	between front legs
wohlfahrtia magnifica	34.0627	71.674	Dalazak	Feb-July 2014	Misc survey3	Dog	muzzle
wohlfahrtia magnifica	34.0632	71.6734	Dalazak	Feb-July 2014	Misc survey3	sheep	on neck region
wohlfahrtia magnifica	34.1723	71.8376	Sardheri	Feb-July 2014	Misc survey3	cow	in nostrils
wohlfahrtia magnifica	34.3866	71.8048	Harichand	Feb-July 2014	Misc survey3	buffalo	all legs
wohlfahrtia magnifica	34.1869	71.7662	Manwandi Kanda	Feb-July 2014	Misc survey3	Donkey	hind leg
wohlfahrtia magnifica	34.3866	71.8029	Harichand	Feb-July 2014	Misc survey3	Sheep	rump region
wohlfahrtia magnifica	33.7945	71.5563	Mattani	Feb-July 2014	Misc survey3	buffalo	on back
wohlfahrtia magnifica	33.7922	71.5565	Mattani	Feb-July 2014	Misc survey3	sheep	front legs
wohlfahrtia magnifica	33.8335	71.5373	Bara	Mar-July 2013	Misc survey2	goat	on back
wohlfahrtia magnifica	33.836	71.535	Bara	Mar-July 2013	Misc survey2	Dog	muzzle
wohlfahrtia magnifica	33.8368	71.5349	Bara	Feb-July 2014	Misc survey3	cow	rump region
wohlfahrtia magnifica	33.8337	71.5373	Bara	Aug-Nov 2014	Eid survey 2	sheep	beneath abdomen
wohlfahrtia magnifica	33.8314	71.539	Bara	Aug-Nov 2014	Eid survey 2	sheep	on back
wohlfahrtia magnifica	33.8952	72.1086	Inzari	Feb-July 2014	Misc survey3	cow	in eye
wohlfahrtia magnifica	32.7327	71.0177	Indus Highway Link road	Aug-Nov 2014	Eid survey 2	goat	under abdomen
wohlfahrtia magnifica	32.7317	71.0193	Indus Highway Link road	Aug-Nov 2014	Eid survey 2	goat	on back
wohlfahrtia magnifica	34.1351	71.6924	Sardaryab	Aug-Nov 2014	Eid survey 2	cow	rump region
wohlfahrtia magnifica	34.1342	71.6931	Sardaryab	Aug-Nov 2013	Eid survey 2	buffalo	front leg
wohlfahrtia magnifica	34.1336	71.6905	Sardaryab	Aug-Nov 2013	Eid survey 2	goat	front thigh
wohlfahrtia magnifica	34.1338	71.6878	Sardaryab	Feb-July 2014	Eid survey 2	goat	hind thigh
wohlfahrtia magnifica	34.3018	71.6594	Tangi	Aug-Nov 2014	Eid survey 2	cow	on back
wohlfahrtia magnifica	34.3043	71.6517	Tangi	Aug-Nov 2014	Eid survey 2	bull	on back
wohlfahrtia magnifica	34.3061	71.654	Tangi	Aug-Nov 2014	Eid survey 2	cow	tail region
wohlfahrtia magnifica	34.3025	71.6466	Tangi	Nov 2014- Feb 2015	Misc survey4	Dog	ear pinna
wohlfahrtia magnifica	34.3001	71.6463	Tangi	Feb-July 2014	Misc survey3	Donkey	rump region
wohlfahrtia magnifica	34.4598	71.9032	Sakhakot	Aug-Nov 2014	Eid survey 2	sheep	on back
wohlfahrtia magnifica	34.4597	71.9029	Sakhakot	Aug-Nov 2014	Eid survey 2	cow	on back
wohlfahrtia magnifica	34.4612	71.9003	Sakhakot	Aug-Nov 2014	Eid survey 2	buffalo	under tail
wohlfahrtia magnifica	34.4623	71.9029	Sakhakot	Feb-July 2014	Misc survey3	cow	hoofs
wohlfahrtia magnifica	34.4615	71.9004	Sakhakot	Feb-July 2014	Misc survey3	Horse	muzzle
wohlfahrtia magnifica	34.4619	71.9031	Sakhakot	Feb-July 2014	Misc survey3	Dog	neck region
wohlfahrtia magnifica	34.3181	71.5949	Abazai	Nov 2014- Feb 2015	Misc survey4	cow	all legs
wohlfahrtia magnifica	34.3203	71.5943	Abazai	Aug-Nov 2014	Eid survey 2	cow	between hind legs
wohlfahrtia magnifica	34.3219	71.591	Abazai	Aug-Nov 2014	Eid survey 2	buffalo	on back
wohlfahrtia magnifica	34.3241	71.5911	Abazai	Aug-Nov 2014	Eid survey 2	cow	on neck
wohlfahrtia magnifica	34.216	71.5528	Shabqadar	Nov 2014- Feb 2015	Misc survey4	Dog	hind legs
wohlfahrtia magnifica	34.2163	71.5571	Shabqadar	Feb-July 2014	Misc survey3	Horse	head region
wohlfahrtia magnifica	34.216	71.5528	Shabqadar	Feb-July 2014	Misc survey3	Buffalo	muzzle
wohlfahrtia magnifica	34.218	71.5567	Shabqadar	Nov 2014- Feb 2015	Misc survey4	Sheep	under hoofs
wohlfahrtia magnifica	34.12	71.102	Torkham Asian Highway1	Aug-Nov 2014	Eid survey 2	cow	tail region
wohlfahrtia magnifica	34.1219	71.1024	Torkham Asian Highway1	Aug-Nov 2014	Eid survey 2	sheep	on back
wohlfahrtia magnifica	34.1221	71.1007	Torkham Asian Highway1	Aug-Nov 2014	Eid survey 2	buffalo	on back
wohlfahrtia magnifica	34.0503	71.4635	Link road to Sufaid sang road	Aug-Nov 2013	Eid survey 1	sheep	head region
wohlfahrtia magnifica	34.0502	71.4656	Link road to Sufaid sang road	Aug-Nov 2013	Eid survey 1	cow	under tail
wohlfahrtia magnifica	34.0491	71.4587	Link road to Sufaid sang road	Aug-Nov 2013	Eid survey 1	goat	hind leg
wohlfahrtia magnifica	34.0523	71.4647	Link road to Sufaid sang road	Aug-Nov 2013	Eid survey 1	cow	between front legs
wohlfahrtia magnifica	34.0777	71.5055	Pajagi	Nov 2014- Feb 2015	Misc survey4	Sheep	rump region
wohlfahrtia magnifica	34.0772	71.5036	Pajagi	Feb-July 2014	Misc survey3	Dog	neck region
wohlfahrtia magnifica	34.0774	71.5036	Pajagi	Feb-July 2014	Misc survey3	sheep	in eye
wohlfahrtia magnifica	34.0778	71.5056	Pajagi	Feb-July 2014	Misc survey3	cow	near nostrils
wohlfahrtia magnifica	34.0236	71.5814	Afghan Colony road	Aug-Nov 2013	Eid survey 1	cow	inner thigh of hind leg
wohlfahrtia magnifica	34.0235	71.582	Afghan Colony road	Aug-Nov 2013	Eid survey 1	buffalo	on back
wohlfahrtia magnifica	34.0233	71.5814	Afghan Colony road	Aug-Nov 2013	Eid survey 1	goat	on back
wohlfahrtia magnifica	34.0353	71.5767	Charssada Road	Nov 2014- Feb 2015	Misc survey4	Horse	rump region
wohlfahrtia magnifica	34.0349	71.5762	Charssada Road	Feb-July 2014	Misc survey3	Donkey	hind knees
wohlfahrtia magnifica	34.0349	71.5768	Charssada Road	Feb-July 2014	Misc survey3	cow	in eye
wohlfahrtia magnifica	33.9943	71.6002	Peshawar Ring Road	Mar-July 2013	Misc survey2	goat	on back
wohlfahrtia magnifica	33.994	71.6	Peshawar Ring Road	Mar-July 2013	Misc survey2	cow	head region
wohlfahrtia magnifica	33.9935	71.5999	Peshawar Ring Road	Mar-July 2013	Misc survey2	goat	tail region
wohlfahrtia magnifica	34.0067	71.5594	Railway road Peshawar	Nov 2014- Feb 2015	Misc survey4	Horse	muzzle
wohlfahrtia magnifica	34.0067	71.5594	Railway road Peshawar	Feb-July 2014	Misc survey3	Bull	hind legs
wohlfahrtia magnifica	34.0151	71.5591	Grand Trunk road Peshawar	Aug-Nov 2014	Eid survey 2	goat	on back
wohlfahrtia magnifica	34.0153	71.5592	Grand Trunk road Peshawar	Aug-Nov 2014	Eid survey 2	sheep	on back
wohlfahrtia magnifica	34.0157	71.5196	Grand Trunk road Peshawar	Aug-Nov 2014	Eid survey 2	sheep	hind legs
wohlfahrtia magnifica	34.0136	71.5132	Grand Trunk road Peshawar	Aug-Nov 2014	Eid survey 2	goat	tail region
wohlfahrtia magnifica	34.0386	71.6056	Pakha	Nov 2014- Feb 2015	Misc survey4	Cow	udder
wohlfahrtia magnifica	34.0383	71.6056	Pakha	Feb-July 2014	Misc survey3	Bull	eyes
wohlfahrtia magnifica	34.038	71.6057	Pakha	Feb-July 2014	Misc survey3	goat	tail region
wohlfahrtia magnifica	34.0394	71.6024	Pakha	Feb-July 2014	Misc survey3	Dog	head region
wohlfahrtia magnifica	34.0144	71.5216	Tehkal Payan	Nov 2014- Feb 2015	Misc survey4	Dog	muzzle
wohlfahrtia magnifica	34.0142	71.5217	Tehkal Payan	Nov 2014- Feb 2015	Misc survey4	goat	hoofs
wohlfahrtia magnifica	34.0149	71.5267	Tehkal Payan	Mar-July 2013	Misc survey2	goat	hind legs
wohlfahrtia magnifica	34.015	71.5269	Tehkal Payan	Mar-July 2013	Misc survey2	sheep	under tail
wohlfahrtia magnifica	34.1671	72.4593	Salim Khan Khel	Mar-July 2013	Misc survey2	cow	rump region
wohlfahrtia magnifica	34.1669	72.4595	Salim Khan Khel	Mar-July 2013	Misc survey2	cow	hind legs
wohlfahrtia magnifica	34.166	72.4591	Salim Khan Khel	Nov 2014- Feb 2015	Misc survey4	Horse	head region
wohlfahrtia magnifica	33.9728	71.559	Bahadur Kalay	Mar-July 2013	Misc survey2	Bull	ears
wohlfahrtia magnifica	33.9726	71.559	Bahadur kalay	Mar-July 2013	Misc survey2	Dog	front knees
wohlfahrtia magnifica	33.9713	71.5663	Kohat road	Aug-Nov 2013	Eid survey 1	sheep	front leg
wohlfahrtia magnifica	34.001	71.6465	Link road to Peshawar Sabzi Mandi road	Aug-Nov 2014	Eid survey 2	cow	front knee
wohlfahrtia magnifica	34.0016	71.6464	Link road to Peshawar Sabzi Mandi road	Aug-Nov 2014	Eid survey 2	cow	near hoof
wohlfahrtia magnifica	34.0213	71.7273	Banda Shekh Ismail Khan Road	Aug-Nov 2014	Eid survey 2	goat	in nostrils
wohlfahrtia magnifica	33.3846	70.9364	Bara Ghari road	Aug-Nov 2014	Eid survey 2	goat	on tail
wohlfahrtia magnifica	33.0171	70.9011	Warana Link road	Aug-Nov 2014	Eid survey 2	goat	neck region
wohlfahrtia magnifica	33.0171	70.9009	Warana Link road	Aug-Nov 2014	Eid survey 2	sheep	on back
wohlfahrtia magnifica	33.1958	71.2943	Lakhona road	Aug-Nov 2013	Eid survey 1	sheep	on back
wohlfahrtia magnifica	32.9996	70.0653	Miran Shah road	July-Oct 2015	Eid survey 3	cow	rump region
wohlfahrtia magnifica	33.0003	70.0648	Miran Shah	July-Oct 2015	Eid survey 3	goat	on tail
wohlfahrtia magnifica	33	70.0645	Miran Shah	July-Oct 2015	Eid survey 3	goat	on back
wohlfahrtia magnifica	32.9997	70.0649	Miran Shah	July-Oct 2015	Eid survey 3	sheep	on back
